# Supplementary material for: Single-cell profiling of alveolar rhabdomyosarcoma reveals RAS pathway inhibitors as cell-fate hijackers with therapeutic relevance
Source: Sci Adv. 2023 Feb 8;9(6):eade9238. doi: 10.1126/sciadv.ade9238 (PMC9908029; doi:10.1126/sciadv.ade9238)
Supplement: Supplementary file 2 — Tables S1 to S10 [file sciadv.ade9238_data_files_s1_to_s10.zip]

Archive with 10 entries (10 files):
- sciadv.ade9238_data_file_s1.xlsx
- sciadv.ade9238_data_file_s2.xlsx
- sciadv.ade9238_data_file_s3.xlsx
- sciadv.ade9238_data_file_s4.xlsx
- sciadv.ade9238_data_file_s5.xlsx
- sciadv.ade9238_data_file_s6.xlsx
- sciadv.ade9238_data_file_s7.xlsx
- sciadv.ade9238_data_file_s8.xlsx
- sciadv.ade9238_data_file_s9.xlsx
- sciadv.ade9238_data_file_s10.xlsx
