# Supplementary material for: Single-cell profiling of alveolar rhabdomyosarcoma reveals RAS pathway inhibitors as cell-fate hijackers with therapeutic relevance
Source: Sci Adv. 2023 Feb 8;9(6):eade9238. doi: 10.1126/sciadv.ade9238 (PMC9908029; doi:10.1126/sciadv.ade9238)
Supplement: Supplementary file 2 — Tables S1 to S10 [file sciadv.ade9238_data_files_s1_to_s10.zip › sciadv.ade9238_data_file_s1.xlsx]

## Sheet: Sheet1
Table S1. PDX characteristics and information on the clinical status of the patients.
PDX	Alternative name	Sex	Age	RMS subtype	Site	Status	Location	Tumor treatment	Hospital of origin
aRMS-1	IC-pPDX-104	F	7	aRMS (PAX3::FOXO1)	Primary	Recurrent	Tibia	Yes	Paris
aRMS-2	IC-pPDX-29	F	14	aRMS (PAX3::FOXO1)	Primary	Recurrent	Paravertebral	Yes	Paris
aRMS-3	IC-pPDX-35	M	13	aRMS (PAX3::FOXO1)	Metastatic	Recurrent	mediastinum	Yes	Paris
aRMS-4	SJRHB013759_X1 (Mast118)	M	18	aRMS (PAX3::FOXO1)	Metastatic	Recurrent	Inguinal	No	St. Jude
aRMS-5	Berlin 13304	NA	NA	aRMS (PAX3::FOXO1)	NA	NA	NA	NA	Berlin
aRMS-6	RMS-ZH-003	F	3	aRMS (PAX3::FOXO1)	NA	Recurrent	Paraurethral	NA	Zürich
aRMS-7	Berlin 11410	F	10	aRMS (PAX3::FOXO1)	Primary	Diagnostic	Hand	No	Berlin
aRMS-8	Berlin 14419	F	16	aRMS (PAX3::FOXO1)	Primary	Recurrent	Forefoot	Yes	Berlin
aRMS-9	Berlin 10752	M	12	aRMS (PAX3::FOXO1)	Primary	Diagnostic	Forefoot	No	Berlin
aRMS-10	RMS-Wi-001B	M	23	aRMS (PAX3::FOXO1)	Metastatic	Recurrent	Inguinal	Yes	Zürich
aRMS-11	SJRHB010463_X16 (Mast60)	M	18	aRMS (PAX3::FOXO1)	Metastatic	Recurrent	Lung	No	St. Jude
aRMS-12	Berlin 12181	F	5	aRMS (PAX3::FOXO1)	Primary	Recurrent	Pararectal	Yes	Berlin
eRMS-1.1	SJRHB011_Y (Rh70)	M	4	eRMS	Primary	Diagnostic	Skull	Yes	St. Jude
eRMS-1.2	SJRHB011_X (Rh73)	M	5	eRMS	Primary	Recurrent	Neck	No	St. Jude
eRMS-2.1	SJRHB012_X (Rh71)	M	17	eRMS	Primary	Diagnostic	Prostate	No	St. Jude
eRMS-2.2	SJRHB012_Y (Rh74)	M	18	eRMS	Primary	Recurrent	Prostate	Yes	St. Jude
eRMS-2.3	SJRHB012_Z (Rh75)	M	18	eRMS	Primary	Recurrent	Prostate/bladder	Yes	St. Jude
eRMS-3.1	SJRHB13758_X1 (Mast111)	F	4	eRMS	Primary	Diagnostic	Abdomen	No	St. Jude
eRMS-3.2	SJRHB13758_X2 (Mast139)	F	5	eRMS	Primary	Recurrent	Abdomen	Yes	St. Jude
eRMS-4	IC-pPDX-82	F	14	eRMS	Primary	Diagnostic	Oral cavity	NA	Paris
eRMS-8.1	Berlin 13454	F	<1	eRMS	Primary	Diagnostic	Head	No	Berlin
eRMS-8.2	Berlin 13870	F	<1	eRMS	Primary	Recurrent	Head	Yes	Berlin
eRMS-8.3	Berlin 13933	F	1	eRMS	Primary	Recurrent	Head	Yes	Berlin
M, male; F, female; NA, not available
