# Supplementary material for: Single-cell profiling of alveolar rhabdomyosarcoma reveals RAS pathway inhibitors as cell-fate hijackers with therapeutic relevance
Source: Sci Adv. 2023 Feb 8;9(6):eade9238. doi: 10.1126/sciadv.ade9238 (PMC9908029; doi:10.1126/sciadv.ade9238)
Supplement: Supplementary file 2 — Tables S1 to S10 [file sciadv.ade9238_data_files_s1_to_s10.zip › sciadv.ade9238_data_file_s2.xlsx]

## Sheet: All samples
Table S2. Cluster markers of the integrated RMS scRNAseq dataset.
Gene	P value	Average log2 fold change	% cells in cluster	% cells in all other clusters	Adjusted P value	Cluster
FN1	0	0.942341	0.999	0.995	0	MuSC-like
HLA-B	0	0.927326	0.99	0.963	0	MuSC-like
MT2A	0	0.844403	0.987	0.983	0	MuSC-like
COL1A1	0	0.82753	0.974	0.946	0	MuSC-like
COL6A1	0	0.7776	0.98	0.969	0	MuSC-like
COL6A2	0	0.761151	0.975	0.95	0	MuSC-like
TIMP1	0	0.650702	0.998	0.995	0	MuSC-like
CTSB	0	0.647493	0.973	0.944	0	MuSC-like
MGP	0	0.642515	0.871	0.742	0	MuSC-like
COL6A3	0	0.63844	0.99	0.984	0	MuSC-like
COL3A1	0	0.611274	0.999	0.998	0	MuSC-like
SERPINE2	0	0.575446	0.906	0.768	0	MuSC-like
FTL	0	0.569943	1	1	0	MuSC-like
SFRP4	0	0.567435	0.965	0.96	0	MuSC-like
HLA-C	0	0.562264	0.982	0.966	0	MuSC-like
POSTN	0	0.534838	0.948	0.96	0	MuSC-like
HLA-A	0	0.505433	0.998	0.994	0	MuSC-like
LRP1	0	0.50292	0.972	0.957	0	MuSC-like
SELENOM	0	0.495126	0.964	0.951	0	MuSC-like
SH3BGRL3	0	0.484292	0.987	0.981	0	MuSC-like
CXCL8	0	0.48062	0.851	0.899	0	MuSC-like
IGFBP6	0	0.476005	0.907	0.863	0	MuSC-like
APLP2	0	0.472249	0.99	0.98	0	MuSC-like
IFI27	0	0.457242	0.979	0.976	0	MuSC-like
FSTL1	0	0.446161	0.945	0.91	0	MuSC-like
SQSTM1	0	0.444962	0.977	0.957	0	MuSC-like
VIM	0	0.430902	0.997	0.998	0	MuSC-like
LTBP3	0	0.416233	0.965	0.953	0	MuSC-like
LUM	0	0.413154	0.982	0.982	0	MuSC-like
PLAUR	0	0.405766	0.98	0.985	0	MuSC-like
COL1A2	0	0.402919	0.998	0.997	0	MuSC-like
ANXA2	0	0.395444	0.986	0.981	0	MuSC-like
LAMA4	0	0.385428	0.88	0.837	0	MuSC-like
TFPI	0	0.385059	0.989	0.981	0	MuSC-like
RRBP1	0	0.382492	0.998	0.996	0	MuSC-like
LGALS1	0	0.373268	0.999	1	0	MuSC-like
FAM20C	0	0.372495	0.993	0.989	0	MuSC-like
TXNIP	0	0.370113	0.859	0.786	0	MuSC-like
COL5A2	0	0.369354	0.996	0.994	0	MuSC-like
SPARC	0	0.36815	0.999	0.998	0	MuSC-like
LRRC17	0	0.35979	0.934	0.944	0	MuSC-like
COL5A1	0	0.355706	0.968	0.974	0	MuSC-like
EMP1	0	0.354786	0.877	0.869	0	MuSC-like
RHOC	0	0.35447	0.949	0.927	0	MuSC-like
SHC1	0	0.350719	0.985	0.979	0	MuSC-like
CAV1	0	0.350218	0.904	0.885	0	MuSC-like
DAB2	0	0.348009	0.928	0.902	0	MuSC-like
CAVIN1	0	0.345185	0.952	0.947	0	MuSC-like
LOXL2	0	0.343853	0.886	0.851	0	MuSC-like
ERRFI1	0	0.3436	0.888	0.835	0	MuSC-like
LAMC1	0	0.341493	0.989	0.984	0	MuSC-like
PRNP	0	0.337894	0.972	0.936	0	MuSC-like
FTH1	0	0.335616	0.999	1	0	MuSC-like
CD248	0	0.328918	0.975	0.971	0	MuSC-like
WARS1	0	0.328806	0.917	0.914	0	MuSC-like
EVA1B	0	0.325828	0.885	0.832	0	MuSC-like
COL11A1	0	0.317997	0.877	0.914	0	MuSC-like
B2M	0	0.317011	1	0.999	0	MuSC-like
NR2F2	0	0.313516	0.936	0.922	0	MuSC-like
FNDC3B	0	0.313502	0.979	0.965	0	MuSC-like
EMP3	0	0.312493	0.971	0.966	0	MuSC-like
CD44	0	0.31097	0.895	0.919	0	MuSC-like
PTX3	0	0.306557	0.888	0.881	0	MuSC-like
CXCL1	0	0.303834	0.872	0.886	0	MuSC-like
CLIC1	0	0.302746	0.995	0.992	0	MuSC-like
DHRS3	0	0.302568	0.961	0.96	0	MuSC-like
TSC22D1	0	0.300508	0.946	0.933	0	MuSC-like
CTSD	0	0.29802	0.939	0.916	0	MuSC-like
TNFAIP2	0	0.297262	0.963	0.96	0	MuSC-like
ADD3	0	0.296023	0.978	0.976	0	MuSC-like
IGFBP3	0	0.29495	0.863	0.875	0	MuSC-like
CHPF	0	0.285531	0.984	0.982	0	MuSC-like
SERPINH1	0	0.284502	0.999	0.997	0	MuSC-like
CST3	0	0.281732	0.984	0.977	0	MuSC-like
ITM2B	0	0.280629	0.999	0.998	0	MuSC-like
PLAT	0	0.279772	0.953	0.964	0	MuSC-like
CLU	0	0.276342	0.798	0.7	0	MuSC-like
BST2	0	0.272471	0.997	0.998	0	MuSC-like
EDNRA	0	0.269421	0.963	0.964	0	MuSC-like
PLAAT4	0	0.268263	0.976	0.967	0	MuSC-like
NPC2	0	0.267407	0.976	0.971	0	MuSC-like
RRAS	0	0.266049	0.961	0.955	0	MuSC-like
TGM2	0	0.264549	0.934	0.925	0	MuSC-like
COL18A1	0	0.260746	0.956	0.961	0	MuSC-like
SOD2	0	0.254449	0.984	0.979	0	MuSC-like
IFI16	0	0.25183	0.997	0.996	0	MuSC-like
CAP1	0	0.250357	0.97	0.96	0	MuSC-like
CTSL	0	0.250181	0.828	0.834	0	MuSC-like
DEPDC1	0	-0.250737	0.871	0.86	0	MuSC-like
NCL	0	-0.25096	0.998	0.999	0	MuSC-like
TMEM97	0	-0.251611	0.787	0.915	0	MuSC-like
PIMREG	0	-0.252083	0.646	0.771	0	MuSC-like
FLNC	0	-0.252137	0.985	0.995	0	MuSC-like
DNMT1	0	-0.253517	0.821	0.918	0	MuSC-like
MCM3	0	-0.255767	0.797	0.868	0	MuSC-like
MSTN	0	-0.256319	0.802	0.928	0	MuSC-like
GATM	0	-0.259055	0.874	0.927	0	MuSC-like
FOXM1	0	-0.262872	0.847	0.86	0	MuSC-like
FGFR4	0	-0.264153	0.853	0.928	0	MuSC-like
LMNB1	0	-0.264544	0.732	0.802	0	MuSC-like
MYL6B	0	-0.265733	0.946	0.98	0	MuSC-like
HJURP	0	-0.266774	0.89	0.895	0	MuSC-like
CCNE1	0	-0.267267	0.923	0.965	0	MuSC-like
H2AX	0	-0.268176	0.943	0.968	0	MuSC-like
HNRNPA2B1	0	-0.270248	0.994	0.998	0	MuSC-like
SKP2	0	-0.277621	0.876	0.932	0	MuSC-like
GMNN	0	-0.278271	0.761	0.858	0	MuSC-like
JPT1	0	-0.280308	0.965	0.99	0	MuSC-like
CKS2	0	-0.280705	0.8	0.889	0	MuSC-like
KIFC1	0	-0.281713	0.87	0.913	0	MuSC-like
KIF2C	0	-0.282123	0.813	0.836	0	MuSC-like
NES	0	-0.283034	0.996	0.998	0	MuSC-like
ANLN	0	-0.28385	0.897	0.941	0	MuSC-like
KIF11	0	-0.28597	0.832	0.863	0	MuSC-like
HSPD1	0	-0.285979	0.996	0.998	0	MuSC-like
MYOD1	0	-0.287825	0.871	0.933	0	MuSC-like
NUF2	0	-0.289051	0.89	0.903	0	MuSC-like
EZH2	0	-0.289214	0.77	0.891	0	MuSC-like
HELLS	0	-0.291297	0.773	0.852	0	MuSC-like
DTYMK	0	-0.292065	0.904	0.953	0	MuSC-like
CLSPN	0	-0.293374	0.751	0.831	0	MuSC-like
KIF4A	0	-0.294925	0.87	0.894	0	MuSC-like
USP1	0	-0.295209	0.797	0.894	0	MuSC-like
SOX8	0	-0.295873	0.842	0.923	0	MuSC-like
PRKDC	0	-0.296789	0.976	0.991	0	MuSC-like
CENPA	0	-0.298045	0.918	0.95	0	MuSC-like
CDH15	0	-0.299096	0.907	0.96	0	MuSC-like
CDCA4	0	-0.301708	0.934	0.973	0	MuSC-like
DHFR	0	-0.303527	0.854	0.896	0	MuSC-like
TUBA4A	0	-0.304621	0.868	0.939	0	MuSC-like
CDC20	0	-0.30888	0.796	0.809	0	MuSC-like
KISS1	0	-0.311163	0.95	0.986	0	MuSC-like
TUBB4B	0	-0.313492	0.918	0.969	0	MuSC-like
CCNA2	0	-0.318702	0.886	0.893	0	MuSC-like
CCNB2	0	-0.319195	0.825	0.865	0	MuSC-like
SMC1A	0	-0.319268	0.953	0.977	0	MuSC-like
NCAPG	0	-0.32066	0.832	0.875	0	MuSC-like
NUCKS1	0	-0.320752	0.997	0.998	0	MuSC-like
ANP32E	0	-0.323372	0.952	0.981	0	MuSC-like
AURKB	0	-0.324925	0.855	0.88	0	MuSC-like
MAD2L1	0	-0.327377	0.905	0.942	0	MuSC-like
SMC4	0	-0.328028	0.887	0.951	0	MuSC-like
NCAPD2	0	-0.328595	0.925	0.946	0	MuSC-like
RRM1	0	-0.329557	0.815	0.895	0	MuSC-like
DLGAP5	0	-0.331583	0.842	0.843	0	MuSC-like
GTSE1	0	-0.333355	0.861	0.877	0	MuSC-like
TMSB15A	0	-0.337262	0.744	0.911	0	MuSC-like
HMGB3	0	-0.338003	0.882	0.961	0	MuSC-like
AURKA	0	-0.341024	0.812	0.884	0	MuSC-like
TUBB	0	-0.341692	1	1	0	MuSC-like
PRR11	0	-0.342982	0.85	0.899	0	MuSC-like
CDKN3	0	-0.344308	0.841	0.889	0	MuSC-like
MYMX	0	-0.348322	0.913	0.966	0	MuSC-like
DUT	0	-0.350536	0.929	0.965	0	MuSC-like
CCND2	0	-0.35337	0.979	0.993	0	MuSC-like
RAD21	0	-0.362364	0.959	0.986	0	MuSC-like
CCND3	0	-0.369025	0.98	0.996	0	MuSC-like
FITM1	0	-0.369034	0.882	0.947	0	MuSC-like
TMPO	0	-0.378512	0.899	0.971	0	MuSC-like
PARP1	0	-0.37873	0.971	0.992	0	MuSC-like
CKAP2	0	-0.382009	0.863	0.934	0	MuSC-like
UHRF1	0	-0.382245	0.91	0.972	0	MuSC-like
RANBP1	0	-0.383839	0.991	0.999	0	MuSC-like
TYMS	0	-0.385882	0.631	0.857	0	MuSC-like
PLK1	0	-0.389611	0.875	0.913	0	MuSC-like
DES	0	-0.391046	0.975	0.996	0	MuSC-like
NASP	0	-0.40559	0.916	0.974	0	MuSC-like
MYOG	0	-0.413138	0.837	0.839	0	MuSC-like
CKS1B	0	-0.415942	0.987	0.998	0	MuSC-like
KPNA2	0	-0.423204	0.918	0.968	0	MuSC-like
NEB	0	-0.424412	0.936	0.975	0	MuSC-like
GINS2	0	-0.426397	0.901	0.971	0	MuSC-like
TNNT1	0	-0.4276	0.922	0.987	0	MuSC-like
TNNT2	0	-0.434402	0.724	0.797	0	MuSC-like
C1orf105	0	-0.440372	0.907	0.956	0	MuSC-like
ASPM	0	-0.442913	0.847	0.873	0	MuSC-like
DEK	0	-0.443547	0.939	0.981	0	MuSC-like
CDK1	0	-0.449133	0.894	0.923	0	MuSC-like
BIRC5	0	-0.449766	0.908	0.944	0	MuSC-like
HMGN2	0	-0.458772	0.997	0.999	0	MuSC-like
ATAD2	0	-0.460811	0.916	0.954	0	MuSC-like
MYBL2	0	-0.466514	0.906	0.957	0	MuSC-like
MYL4	0	-0.470721	0.916	0.958	0	MuSC-like
TUBA1B	0	-0.473347	0.999	1	0	MuSC-like
CCNB1	0	-0.479354	0.866	0.909	0	MuSC-like
UBE2T	0	-0.487468	0.878	0.962	0	MuSC-like
PTTG1	0	-0.506215	0.889	0.924	0	MuSC-like
PCNA	0	-0.507373	0.962	0.985	0	MuSC-like
UBE2S	0	-0.509812	0.977	0.994	0	MuSC-like
H2AZ1	0	-0.525365	0.991	0.997	0	MuSC-like
RRM2	0	-0.533107	0.876	0.926	0	MuSC-like
HMGB1	0	-0.546747	0.999	1	0	MuSC-like
MKI67	0	-0.552597	0.876	0.921	0	MuSC-like
STMN1	0	-0.582654	0.994	1	0	MuSC-like
TPX2	0	-0.612871	0.917	0.961	0	MuSC-like
PCLAF	0	-0.642219	0.941	0.986	0	MuSC-like
CENPF	0	-0.669393	0.879	0.941	0	MuSC-like
HMGB2	0	-0.726703	0.886	0.968	0	MuSC-like
TOP2A	0	-0.782313	0.91	0.959	0	MuSC-like
TNNI1	0	-0.792478	0.839	0.916	0	MuSC-like
UBE2C	0	-0.814248	0.959	0.989	0	MuSC-like
H4C3	0	-0.826313	0.979	0.99	0	MuSC-like
MYLPF	0	-1.49433	0.892	0.935	0	MuSC-like
ANXA1	1.5217e-305	0.264129	0.931	0.951	3.04339e-302	MuSC-like
S100A10	1.54325e-300	0.323306	0.943	0.928	3.0865e-297	MuSC-like
CTSC	9.44041e-300	0.262736	0.918	0.884	1.88808e-296	MuSC-like
GDF15	1.04203e-297	0.413606	0.871	0.919	2.08406e-294	MuSC-like
MMP2	4.67745e-291	0.258751	0.932	0.955	9.3549e-288	MuSC-like
S100A6	5.38406e-286	0.48619	0.876	0.821	1.07681e-282	MuSC-like
SGO2	6.79287e-281	-0.253826	0.736	0.784	1.35857e-277	MuSC-like
CENPE	1.4915e-277	-0.259363	0.76	0.771	2.98299e-274	MuSC-like
ISLR	1.02992e-222	0.291222	0.99	0.992	2.05983e-219	MuSC-like
ACTC1	1.08756e-143	-0.633488	0.709	0.721	2.17513e-140	MuSC-like
MYL1	1.90259e-130	-0.511896	0.715	0.756	3.80519e-127	MuSC-like
CCN2	2.09698e-120	0.330683	0.679	0.757	4.19396e-117	MuSC-like
ARL6IP1	3.87506e-120	-0.306954	0.932	0.941	7.75012e-117	MuSC-like
TTN	1.01414e-106	-0.401842	0.577	0.635	2.02829e-103	MuSC-like
DCN	3.52659e-98	0.273926	0.944	0.97	7.05319e-95	MuSC-like
DLK1	1.15203e-82	0.405901	0.972	0.982	2.30407e-79	MuSC-like
TNNC2	3.55478e-78	-0.42137	0.759	0.786	7.10956e-75	MuSC-like
CCL2	1.08503e-51	0.285825	0.965	0.981	2.17007e-48	MuSC-like
UBE2C	0	1.25497	1	0.979	0	Cycling progenitors
CENPF	0	1.15279	0.999	0.914	0	Cycling progenitors
TOP2A	0	1.12251	0.998	0.939	0	Cycling progenitors
ARL6IP1	0	1.08213	0.998	0.926	0	Cycling progenitors
CCNB1	0	0.999672	0.996	0.88	0	Cycling progenitors
TPX2	0	0.994342	0.998	0.943	0	Cycling progenitors
PLK1	0	0.975439	0.993	0.886	0	Cycling progenitors
ASPM	0	0.915474	0.991	0.841	0	Cycling progenitors
KPNA2	0	0.845915	0.997	0.951	0	Cycling progenitors
AURKA	0	0.842216	0.978	0.847	0	Cycling progenitors
PTTG1	0	0.832964	0.998	0.9	0	Cycling progenitors
HMGB2	0	0.809131	0.999	0.943	0	Cycling progenitors
CDC20	0	0.781193	0.977	0.769	0	Cycling progenitors
UBE2S	0	0.738879	1	0.989	0	Cycling progenitors
PRR11	0	0.701749	0.991	0.868	0	Cycling progenitors
CENPA	0	0.701583	0.991	0.934	0	Cycling progenitors
SGO2	0	0.701471	0.974	0.732	0	Cycling progenitors
DLGAP5	0	0.697458	0.978	0.813	0	Cycling progenitors
CENPE	0	0.682868	0.952	0.729	0	Cycling progenitors
CDKN3	0	0.672102	0.988	0.856	0	Cycling progenitors
TUBA1C	0	0.668185	0.998	0.977	0	Cycling progenitors
MKI67	0	0.661451	0.986	0.897	0	Cycling progenitors
CKAP2	0	0.647913	0.994	0.904	0	Cycling progenitors
GTSE1	0	0.638568	0.977	0.851	0	Cycling progenitors
CKS2	0	0.630563	0.993	0.846	0	Cycling progenitors
CCNB2	0	0.619528	0.98	0.831	0	Cycling progenitors
BIRC5	0	0.616356	0.997	0.925	0	Cycling progenitors
DEPDC1	0	0.593428	0.963	0.84	0	Cycling progenitors
NCAPD2	0	0.58312	0.995	0.93	0	Cycling progenitors
PIF1	0	0.564408	0.924	0.7	0	Cycling progenitors
FAM83D	0	0.561879	0.977	0.896	0	Cycling progenitors
TUBB4B	0	0.548233	0.997	0.951	0	Cycling progenitors
CDK1	0	0.545254	0.962	0.908	0	Cycling progenitors
HP1BP3	0	0.542901	0.999	0.971	0	Cycling progenitors
KIF20A	0	0.542705	0.971	0.826	0	Cycling progenitors
CDCA3	0	0.540941	0.942	0.76	0	Cycling progenitors
KIF2C	0	0.535109	0.963	0.802	0	Cycling progenitors
CDCA2	0	0.518492	0.938	0.767	0	Cycling progenitors
NUF2	0	0.516305	0.977	0.883	0	Cycling progenitors
CDCA8	0	0.513772	0.93	0.727	0	Cycling progenitors
HJURP	0	0.512292	0.965	0.879	0	Cycling progenitors
HMMR	0	0.50795	0.937	0.711	0	Cycling progenitors
KIF4A	0	0.505042	0.972	0.872	0	Cycling progenitors
CCNF	0	0.495411	0.98	0.868	0	Cycling progenitors
PSRC1	0	0.489641	0.958	0.84	0	Cycling progenitors
PIMREG	0	0.484924	0.931	0.707	0	Cycling progenitors
CKS1B	0	0.483572	1	0.995	0	Cycling progenitors
RAD21	0	0.483065	1	0.977	0	Cycling progenitors
AURKB	0	0.481064	0.966	0.855	0	Cycling progenitors
KIF14	0	0.478504	0.934	0.806	0	Cycling progenitors
CKAP5	0	0.463036	0.979	0.858	0	Cycling progenitors
JPT1	0	0.460771	1	0.983	0	Cycling progenitors
H2AX	0	0.458226	0.991	0.957	0	Cycling progenitors
NEK2	0	0.451492	0.935	0.781	0	Cycling progenitors
CCNA2	0	0.450895	0.964	0.875	0	Cycling progenitors
NUCKS1	0	0.440362	1	0.997	0	Cycling progenitors
TACC3	0	0.434595	0.941	0.809	0	Cycling progenitors
BUB1	0	0.43388	0.944	0.856	0	Cycling progenitors
RACGAP1	0	0.433685	0.958	0.843	0	Cycling progenitors
CCDC88A	0	0.428349	0.997	0.961	0	Cycling progenitors
TROAP	0	0.417287	0.952	0.794	0	Cycling progenitors
ANLN	0	0.415189	0.984	0.922	0	Cycling progenitors
CDC25B	0	0.405485	0.986	0.924	0	Cycling progenitors
TTK	0	0.405214	0.916	0.747	0	Cycling progenitors
CKAP2L	0	0.405097	0.963	0.876	0	Cycling progenitors
NDE1	0	0.404164	0.971	0.83	0	Cycling progenitors
MZT1	0	0.401906	0.99	0.931	0	Cycling progenitors
ANP32E	0	0.399277	0.998	0.971	0	Cycling progenitors
SMC4	0	0.398806	0.993	0.928	0	Cycling progenitors
BUB3	0	0.397673	0.977	0.874	0	Cycling progenitors
HMGB3	0	0.384749	0.993	0.936	0	Cycling progenitors
GAS2L3	0	0.381153	0.948	0.808	0	Cycling progenitors
DBF4	0	0.379591	0.945	0.736	0	Cycling progenitors
LBR	0	0.37619	0.989	0.939	0	Cycling progenitors
ARHGAP11A	0	0.375291	0.921	0.806	0	Cycling progenitors
KIF11	0	0.35076	0.941	0.839	0	Cycling progenitors
HMGN2	0	0.348926	1	0.998	0	Cycling progenitors
KNL1	0	0.347745	0.892	0.715	0	Cycling progenitors
SUN2	0	0.346149	0.956	0.723	0	Cycling progenitors
KIFC1	0	0.34507	0.961	0.893	0	Cycling progenitors
KIF23	0	0.344444	0.89	0.712	0	Cycling progenitors
CENPL	0	0.342731	0.985	0.925	0	Cycling progenitors
TMPO	0	0.334765	0.998	0.949	0	Cycling progenitors
KIF22	0	0.332501	0.966	0.867	0	Cycling progenitors
KIF20B	0	0.332236	0.922	0.756	0	Cycling progenitors
NCAPG	0	0.330954	0.943	0.85	0	Cycling progenitors
CEP55	0	0.325603	0.924	0.821	0	Cycling progenitors
MIS18BP1	0	0.324911	0.927	0.755	0	Cycling progenitors
HMGB1	0	0.315278	1	1	0	Cycling progenitors
KDM5B	0	0.312784	0.994	0.956	0	Cycling progenitors
BUB1B	0	0.312378	0.877	0.738	0	Cycling progenitors
SAPCD2	0	0.308952	0.9	0.665	0	Cycling progenitors
ECT2	0	0.306339	0.873	0.689	0	Cycling progenitors
KNSTRN	0	0.30368	0.855	0.648	0	Cycling progenitors
PRC1	0	0.301985	0.914	0.802	0	Cycling progenitors
STMN1	0	0.300974	1	0.998	0	Cycling progenitors
PTMS	0	0.291677	1	0.995	0	Cycling progenitors
MEX3A	0	0.289887	0.979	0.871	0	Cycling progenitors
MARCKS	0	0.286099	1	0.995	0	Cycling progenitors
NDC80	0	0.28565	0.872	0.695	0	Cycling progenitors
HNRNPA2B1	0	0.285273	1	0.997	0	Cycling progenitors
CIT	0	0.280547	0.97	0.905	0	Cycling progenitors
CDC25C	0	0.278611	0.852	0.676	0	Cycling progenitors
DTYMK	0	0.277886	0.988	0.934	0	Cycling progenitors
UBE2T	0	0.26817	0.989	0.937	0	Cycling progenitors
RNF26	0	0.264153	0.964	0.879	0	Cycling progenitors
TUBA1B	0	0.261599	1	1	0	Cycling progenitors
FOXM1	0	0.258737	0.929	0.842	0	Cycling progenitors
TRIM59	0	0.257835	0.948	0.837	0	Cycling progenitors
SPDL1	0	0.257402	0.879	0.676	0	Cycling progenitors
EMILIN1	0	0.253763	0.999	0.994	0	Cycling progenitors
MAD2L1	0	0.253191	0.977	0.926	0	Cycling progenitors
CALM2	0	0.250869	1	1	0	Cycling progenitors
HDGF	0	0.250853	0.999	0.989	0	Cycling progenitors
RANGAP1	0	0.250445	0.897	0.76	0	Cycling progenitors
SELENOM	0	-0.256181	0.955	0.953	0	Cycling progenitors
SELENOW	0	-0.267929	0.993	0.985	0	Cycling progenitors
MCM4	0	-0.314488	0.818	0.861	0	Cycling progenitors
MCM3	0	-0.330402	0.826	0.862	0	Cycling progenitors
MCM6	0	-0.394489	0.887	0.916	0	Cycling progenitors
PCNA	0	-0.503351	0.985	0.98	0	Cycling progenitors
FTL	3.06134e-262	-0.250747	1	1	6.12267e-259	Cycling progenitors
HLA-B	1.06547e-173	-0.319837	0.965	0.969	2.13094e-170	Cycling progenitors
TIMP1	1.36355e-153	-0.267902	0.998	0.995	2.7271e-150	Cycling progenitors
S100A6	2.31551e-117	-0.312172	0.816	0.835	4.63103e-114	Cycling progenitors
COL6A2	8.57625e-96	-0.253829	0.965	0.952	1.71525e-92	Cycling progenitors
ATAD2	1.74522e-86	-0.256693	0.953	0.945	3.49043e-83	Cycling progenitors
MT2A	2.51579e-83	-0.364875	0.986	0.983	5.03157e-80	Cycling progenitors
MYL1	8.29894e-62	-0.443713	0.718	0.756	1.65979e-58	Cycling progenitors
ACTC1	1.54048e-16	-0.457876	0.703	0.722	3.08096e-13	Cycling progenitors
TNNC2	1.41153e-11	-0.394938	0.785	0.78	2.82307e-08	Cycling progenitors
MYLPF	6.72495e-11	-0.99732	0.935	0.925	1.34499e-07	Cycling progenitors
TTN	0.00132047	-0.275214	0.623	0.624	1	Cycling progenitors
H4C3	0	0.870826	0.999	0.982	0	S-phase
PCNA	0	0.809864	0.998	0.971	0	S-phase
ATAD2	0	0.671464	0.99	0.921	0	S-phase
RRM2	0	0.515133	0.959	0.891	0	S-phase
DUT	0	0.51197	0.99	0.939	0	S-phase
MCM3	0	0.500001	0.952	0.797	0	S-phase
HELLS	0	0.492269	0.94	0.776	0	S-phase
MCM6	0	0.491082	0.977	0.872	0	S-phase
GINS2	0	0.490771	0.992	0.938	0	S-phase
PCLAF	0	0.479866	0.999	0.965	0	S-phase
MYBL2	0	0.455724	0.98	0.929	0	S-phase
MCM4	0	0.452821	0.933	0.806	0	S-phase
TYMS	0	0.438495	0.944	0.739	0	S-phase
CLSPN	0	0.434548	0.909	0.762	0	S-phase
DEK	0	0.428163	0.997	0.96	0	S-phase
MCM7	0	0.418222	0.959	0.8	0	S-phase
DNMT1	0	0.400421	0.974	0.856	0	S-phase
NASP	0	0.385402	0.994	0.945	0	S-phase
DHFR	0	0.384468	0.945	0.855	0	S-phase
USP1	0	0.37319	0.951	0.832	0	S-phase
CHAF1A	0	0.365125	0.937	0.844	0	S-phase
PRKDC	0	0.362006	0.999	0.981	0	S-phase
RRM1	0	0.361327	0.95	0.839	0	S-phase
CDT1	0	0.349191	0.944	0.85	0	S-phase
GMNN	0	0.340251	0.916	0.795	0	S-phase
CCNE1	0	0.337176	0.985	0.941	0	S-phase
CDCA4	0	0.332851	0.989	0.952	0	S-phase
CDC6	0	0.32369	0.919	0.838	0	S-phase
UHRF1	0	0.316809	0.986	0.946	0	S-phase
CDCA7	0	0.315867	0.968	0.868	0	S-phase
RANBP1	0	0.313275	1	0.996	0	S-phase
MCM8	0	0.309379	0.981	0.935	0	S-phase
UBE2T	0	0.300424	0.979	0.927	0	S-phase
DTL	0	0.29978	0.842	0.725	0	S-phase
CCNE2	0	0.299376	0.797	0.683	0	S-phase
H1-5	0	0.297264	0.887	0.812	0	S-phase
MSH2	0	0.294081	0.903	0.778	0	S-phase
BRI3BP	0	0.292687	0.991	0.954	0	S-phase
FEN1	0	0.29054	0.857	0.73	0	S-phase
MCM10	0	0.288233	0.782	0.654	0	S-phase
SMC1A	0	0.279684	0.991	0.962	0	S-phase
H2AZ1	0	0.278133	1	0.994	0	S-phase
MCM5	0	0.275689	0.826	0.669	0	S-phase
EZH2	0	0.270563	0.924	0.836	0	S-phase
PARP1	0	0.267351	0.998	0.982	0	S-phase
H1-2	0	0.265959	0.891	0.836	0	S-phase
BARD1	0	0.265431	0.942	0.858	0	S-phase
MCM2	0	0.264696	0.909	0.79	0	S-phase
CARHSP1	0	0.254809	0.949	0.846	0	S-phase
ZWINT	0	0.252201	0.873	0.789	0	S-phase
MSH6	0	0.251252	0.906	0.834	0	S-phase
TUBA1C	0	-0.270895	0.984	0.979	0	S-phase
CDC20	0	-0.336118	0.757	0.836	0	S-phase
LMNA	0	-0.342605	0.994	0.995	0	S-phase
KDM5B	0	-0.407034	0.963	0.963	0	S-phase
PTTG1	0	-0.412758	0.904	0.926	0	S-phase
HLA-B	7.59592e-300	-0.36885	0.969	0.967	1.51918e-296	S-phase
ARL6IP1	6.79799e-298	-0.437002	0.953	0.931	1.3596e-294	S-phase
TNNT3	2.66173e-241	-0.265316	0.895	0.889	5.32347e-238	S-phase
MYOG	3.08337e-163	-0.377368	0.801	0.861	6.16675e-160	S-phase
ACTC1	3.81505e-141	-0.677835	0.674	0.745	7.6301e-138	S-phase
AURKA	2.53698e-134	-0.288619	0.864	0.875	5.07396e-131	S-phase
TNNC2	1.82299e-121	-0.511107	0.764	0.791	3.64597e-118	S-phase
UBE2C	6.81655e-103	-0.272978	0.994	0.977	1.36331e-99	S-phase
CCNB1	3.53314e-97	-0.359673	0.907	0.897	7.06629e-94	S-phase
S100A6	1.70066e-95	-0.290887	0.819	0.839	3.40132e-92	S-phase
MYL1	6.91117e-89	-0.576889	0.724	0.764	1.38223e-85	S-phase
MYLPF	9.84923e-74	-1.40473	0.923	0.93	1.96985e-70	S-phase
TNNT2	6.98559e-70	-0.346502	0.761	0.797	1.39712e-66	S-phase
PLK1	1.88188e-63	-0.345208	0.9	0.909	3.76375e-60	S-phase
TTN	1.50141e-60	-0.409158	0.598	0.64	3.00282e-57	S-phase
DES	2.68376e-60	-0.351686	0.997	0.989	5.36751e-57	S-phase
TNNI1	2.91049e-51	-0.623906	0.901	0.902	5.82099e-48	S-phase
MT2A	4.55265e-40	-0.339975	0.986	0.982	9.10529e-37	S-phase
MYL4	6.81869e-29	-0.302846	0.952	0.95	1.36374e-25	S-phase
DNMT1	0	-0.252985	0.801	0.919	0	G1-phase
CDCA4	0	-0.255117	0.934	0.972	0	G1-phase
DHFR	0	-0.258437	0.783	0.909	0	G1-phase
CLSPN	0	-0.258955	0.7	0.839	0	G1-phase
TUBB4B	0	-0.26066	0.919	0.967	0	G1-phase
RRM1	0	-0.26302	0.789	0.898	0	G1-phase
UHRF1	0	-0.263614	0.926	0.968	0	G1-phase
DEK	0	-0.268168	0.954	0.977	0	G1-phase
AURKA	0	-0.269388	0.83	0.879	0	G1-phase
DUT	0	-0.273216	0.916	0.966	0	G1-phase
PRKDC	0	-0.276484	0.97	0.992	0	G1-phase
TYMS	0	-0.276952	0.663	0.845	0	G1-phase
CKAP2	0	-0.284647	0.863	0.932	0	G1-phase
HJURP	0	-0.28758	0.848	0.903	0	G1-phase
UBE2T	0	-0.287769	0.902	0.955	0	G1-phase
HELLS	0	-0.30039	0.687	0.866	0	G1-phase
MYBL2	0	-0.339251	0.896	0.958	0	G1-phase
KPNA2	0	-0.34448	0.922	0.966	0	G1-phase
CDK1	0	-0.385486	0.854	0.93	0	G1-phase
MKI67	0	-0.414822	0.829	0.929	0	G1-phase
RRM2	0	-0.426096	0.824	0.934	0	G1-phase
PCNA	0	-0.43015	0.962	0.985	0	G1-phase
ATAD2	0	-0.465586	0.883	0.959	0	G1-phase
UBE2C	0	-0.491053	0.976	0.985	0	G1-phase
TOP2A	0	-0.568532	0.909	0.958	0	G1-phase
H4C3	0	-0.839184	0.982	0.99	0	G1-phase
ASPM	6.58714e-305	-0.309781	0.821	0.878	1.31743e-301	G1-phase
COL6A1	1.41659e-291	-0.288931	0.938	0.977	2.83319e-288	G1-phase
TPX2	4.04994e-288	-0.322348	0.925	0.958	8.09988e-285	G1-phase
ARL6IP1	1.81877e-233	-0.33891	0.895	0.948	3.63754e-230	G1-phase
PLK1	2.53675e-219	-0.272941	0.869	0.913	5.0735e-216	G1-phase
CENPF	1.29705e-162	-0.319427	0.889	0.937	2.5941e-159	G1-phase
TTN	2.73888e-68	-0.353487	0.564	0.636	5.47775e-65	G1-phase
FN1	8.59986e-67	-0.282108	0.992	0.997	1.71997e-63	G1-phase
ACTC1	1.59715e-32	-0.534774	0.694	0.723	3.1943e-29	G1-phase
MYOG	1.84318e-20	-0.26726	0.804	0.845	3.68635e-17	G1-phase
TNNC2	2.21961e-06	-0.37839	0.763	0.785	0.00443921	G1-phase
TNNI1	6.96499e-05	-0.382418	0.892	0.904	0.1393	G1-phase
MYLPF	0	2.9752	0.996	0.92	0	Differentiated
ACTC1	0	1.93964	0.968	0.691	0	Differentiated
TNNI1	0	1.86745	0.997	0.891	0	Differentiated
MYL1	0	1.75554	0.929	0.729	0	Differentiated
TNNC2	0	1.62585	0.906	0.767	0	Differentiated
TTN	0	1.45179	0.907	0.593	0	Differentiated
TNNT2	0	1.29805	0.978	0.762	0	Differentiated
MYOG	0	1.29264	0.985	0.822	0	Differentiated
DES	0	1.25219	1	0.991	0	Differentiated
MYL4	0	1.22004	0.993	0.946	0	Differentiated
TNNT3	0	1.01025	0.924	0.887	0	Differentiated
TPM1	0	0.9008	0.989	0.958	0	Differentiated
TNNT1	0	0.843531	0.99	0.973	0	Differentiated
TNNC1	0	0.816179	0.793	0.603	0	Differentiated
MYBPH	0	0.813772	0.805	0.665	0	Differentiated
TPM2	0	0.800639	1	0.995	0	Differentiated
TNNI2	0	0.797648	0.879	0.729	0	Differentiated
BIN1	0	0.791594	0.993	0.98	0	Differentiated
CKB	0	0.785616	0.927	0.699	0	Differentiated
SELENOW	0	0.77212	0.995	0.985	0	Differentiated
C1orf105	0	0.763627	0.988	0.942	0	Differentiated
RASSF4	0	0.721032	0.914	0.624	0	Differentiated
ENO3	0	0.706189	0.903	0.678	0	Differentiated
SHISA2	0	0.696903	0.982	0.949	0	Differentiated
MYL6B	0	0.69593	0.994	0.971	0	Differentiated
SMPX	0	0.691926	0.894	0.788	0	Differentiated
KLHL41	0	0.662249	0.884	0.616	0	Differentiated
MEF2C	0	0.626321	0.838	0.614	0	Differentiated
LMNA	0	0.611929	0.998	0.994	0	Differentiated
NEB	0	0.60739	0.985	0.966	0	Differentiated
APOBEC2	0	0.58536	0.907	0.745	0	Differentiated
COX6A2	0	0.573609	0.864	0.715	0	Differentiated
ZNF106	0	0.56997	0.987	0.944	0	Differentiated
CDH15	0	0.562782	0.987	0.947	0	Differentiated
CCND1	0	0.557372	0.982	0.903	0	Differentiated
PDLIM3	0	0.554721	0.979	0.928	0	Differentiated
PRDX6	0	0.554226	0.999	0.998	0	Differentiated
SRPK3	0	0.547424	0.906	0.726	0	Differentiated
CYB5R1	0	0.544475	0.919	0.764	0	Differentiated
ACTN2	0	0.502871	0.896	0.739	0	Differentiated
FNDC5	0	0.502476	0.989	0.982	0	Differentiated
SHD	0	0.492631	0.952	0.858	0	Differentiated
GPC1	0	0.479892	0.98	0.916	0	Differentiated
CHRNG	0	0.472547	0.939	0.831	0	Differentiated
NES	0	0.4634	0.998	0.998	0	Differentiated
HSPB3	0	0.458486	0.795	0.713	0	Differentiated
CHRND	0	0.44927	0.944	0.893	0	Differentiated
RYR1	0	0.446434	0.952	0.918	0	Differentiated
SEPTIN4	0	0.44481	0.896	0.688	0	Differentiated
FABP3	0	0.443018	0.923	0.848	0	Differentiated
BTG1	0	0.427962	0.993	0.978	0	Differentiated
ZBTB18	0	0.427678	0.979	0.951	0	Differentiated
ERBB3	0	0.426399	0.859	0.604	0	Differentiated
CASQ2	0	0.415995	0.734	0.617	0	Differentiated
STAC3	0	0.412847	0.888	0.746	0	Differentiated
INPPL1	0	0.411906	0.955	0.838	0	Differentiated
RBM24	0	0.406967	0.928	0.853	0	Differentiated
SOX8	0	0.403263	0.958	0.902	0	Differentiated
CAP2	0	0.402267	0.96	0.917	0	Differentiated
CASZ1	0	0.402162	0.94	0.757	0	Differentiated
HSPB1	0	0.398126	0.992	0.979	0	Differentiated
EHBP1L1	0	0.388851	0.944	0.879	0	Differentiated
CHRNA1	0	0.38734	0.995	0.988	0	Differentiated
MTSS1	0	0.383895	0.914	0.746	0	Differentiated
ARPP21	0	0.376031	0.802	0.576	0	Differentiated
DCLK1	0	0.366586	0.954	0.959	0	Differentiated
SYNPO2L	0	0.359892	0.82	0.726	0	Differentiated
COBL	0	0.346863	0.919	0.858	0	Differentiated
DYSF	0	0.346199	0.804	0.559	0	Differentiated
BLCAP	0	0.343289	0.933	0.843	0	Differentiated
ATP2B1	0	0.342674	0.983	0.971	0	Differentiated
FITM1	0	0.339967	0.956	0.933	0	Differentiated
USP18	0	0.335857	0.966	0.957	0	Differentiated
HRC	0	0.333388	0.819	0.623	0	Differentiated
FLNC	0	0.333345	0.992	0.993	0	Differentiated
LMOD3	0	0.332651	0.833	0.641	0	Differentiated
MACF1	0	0.33081	0.958	0.92	0	Differentiated
UBE2E3	0	0.328469	0.974	0.947	0	Differentiated
ITGA6	0	0.320404	0.926	0.89	0	Differentiated
FILIP1	0	0.318909	0.727	0.455	0	Differentiated
SIRT2	0	0.318908	0.945	0.879	0	Differentiated
PALLD	0	0.318403	0.906	0.816	0	Differentiated
SERPINI1	0	0.317746	0.918	0.864	0	Differentiated
CFL2	0	0.313257	0.942	0.879	0	Differentiated
SCX	0	0.301292	0.956	0.922	0	Differentiated
PDLIM7	0	0.300572	0.976	0.96	0	Differentiated
CHRNB1	0	0.297865	0.888	0.768	0	Differentiated
SETD7	0	0.295856	0.941	0.839	0	Differentiated
MYOD1	0	0.288046	0.949	0.919	0	Differentiated
SMYD1	0	0.287973	0.757	0.54	0	Differentiated
MOSPD1	0	0.286787	0.927	0.748	0	Differentiated
MRLN	0	0.28629	0.884	0.81	0	Differentiated
PHLDA1	0	0.285193	0.993	0.99	0	Differentiated
DOK7	0	0.281562	0.843	0.63	0	Differentiated
A2M	0	0.278462	0.886	0.678	0	Differentiated
LMO7	0	0.271174	0.842	0.708	0	Differentiated
CSRP3	0	0.269109	0.907	0.825	0	Differentiated
MAP3K7CL	0	0.268449	0.906	0.872	0	Differentiated
CRYAB	0	0.265044	0.713	0.56	0	Differentiated
NGFR	0	0.264185	0.836	0.764	0	Differentiated
NCALD	0	0.262624	0.909	0.889	0	Differentiated
NUAK1	0	0.262429	0.933	0.695	0	Differentiated
KLF5	0	0.259045	0.816	0.595	0	Differentiated
ALPK3	0	0.258455	0.888	0.819	0	Differentiated
METRN	0	0.254103	0.872	0.754	0	Differentiated
TRIM72	0	0.250011	0.977	0.954	0	Differentiated
STC1	0	-0.250229	0.89	0.91	0	Differentiated
SLC1A3	0	-0.251869	0.973	0.986	0	Differentiated
DPYSL2	0	-0.252492	0.763	0.901	0	Differentiated
APP	0	-0.253461	0.972	0.983	0	Differentiated
NTM	0	-0.254708	0.895	0.96	0	Differentiated
HMGN2	0	-0.255313	0.997	0.999	0	Differentiated
TIMP2	0	-0.258243	0.895	0.944	0	Differentiated
CENPA	0	-0.263045	0.911	0.948	0	Differentiated
ALDH1A3	0	-0.263065	0.911	0.944	0	Differentiated
PDIA4	0	-0.263897	0.991	0.995	0	Differentiated
MFAP2	0	-0.264119	0.744	0.891	0	Differentiated
PCDH18	0	-0.269019	0.946	0.963	0	Differentiated
H2AZ1	0	-0.270521	0.99	0.997	0	Differentiated
SCN9A	0	-0.271293	0.935	0.952	0	Differentiated
B2M	0	-0.273353	0.999	1	0	Differentiated
MDK	0	-0.274672	0.988	0.996	0	Differentiated
DHRS3	0	-0.275663	0.927	0.964	0	Differentiated
NUCKS1	0	-0.275853	0.997	0.998	0	Differentiated
GPC3	0	-0.276234	0.715	0.886	0	Differentiated
HMGA2	0	-0.280875	0.917	0.955	0	Differentiated
CLIC1	0	-0.282202	0.988	0.993	0	Differentiated
GTSE1	0	-0.283938	0.758	0.887	0	Differentiated
CDH11	0	-0.284861	0.976	0.988	0	Differentiated
ACTG1	0	-0.285172	0.999	1	0	Differentiated
EIF4EBP1	0	-0.28845	0.97	0.988	0	Differentiated
SMC4	0	-0.288788	0.919	0.942	0	Differentiated
SPARC	0	-0.288988	0.996	0.999	0	Differentiated
MYH10	0	-0.291103	0.889	0.966	0	Differentiated
FBN1	0	-0.291163	0.827	0.931	0	Differentiated
APLP2	0	-0.297304	0.974	0.983	0	Differentiated
ATP1B1	0	-0.297918	0.957	0.984	0	Differentiated
TMSB4X	0	-0.300929	1	1	0	Differentiated
VIM	0	-0.304301	0.995	0.998	0	Differentiated
NCAPD2	0	-0.304759	0.865	0.951	0	Differentiated
TMSB10	0	-0.304956	1	1	0	Differentiated
EDN3	0	-0.305775	0.787	0.925	0	Differentiated
FAM20C	0	-0.306406	0.981	0.99	0	Differentiated
PBX1	0	-0.308001	0.956	0.976	0	Differentiated
PRR11	0	-0.309377	0.777	0.903	0	Differentiated
ANP32E	0	-0.31081	0.959	0.978	0	Differentiated
CDK1	0	-0.314331	0.87	0.923	0	Differentiated
ITM2B	0	-0.31592	0.995	0.999	0	Differentiated
GNG2	0	-0.318214	0.914	0.976	0	Differentiated
TMPO	0	-0.322131	0.914	0.962	0	Differentiated
COL5A1	0	-0.324119	0.965	0.973	0	Differentiated
LRRC17	0	-0.331545	0.906	0.946	0	Differentiated
MKI67	0	-0.332136	0.866	0.918	0	Differentiated
IFI16	0	-0.333562	0.993	0.997	0	Differentiated
CKS2	0	-0.334825	0.786	0.883	0	Differentiated
ADD3	0	-0.340964	0.95	0.979	0	Differentiated
SFRP1	0	-0.341302	0.973	0.993	0	Differentiated
MMP2	0	-0.343555	0.919	0.955	0	Differentiated
BGN	0	-0.345243	0.993	0.999	0	Differentiated
PCLAF	0	-0.34596	0.94	0.982	0	Differentiated
EDNRA	0	-0.349381	0.911	0.97	0	Differentiated
ITM2A	0	-0.350268	0.944	0.981	0	Differentiated
SFRP4	0	-0.353195	0.927	0.964	0	Differentiated
IFITM2	0	-0.356601	0.972	0.991	0	Differentiated
DDR2	0	-0.358873	0.983	0.994	0	Differentiated
BST2	0	-0.360631	0.995	0.998	0	Differentiated
LRP1	0	-0.36175	0.903	0.966	0	Differentiated
ZFP36L2	0	-0.362707	0.977	0.992	0	Differentiated
ACTB	0	-0.364776	1	1	0	Differentiated
CKS1B	0	-0.365546	0.991	0.996	0	Differentiated
HSP90B1	0	-0.366129	0.997	0.999	0	Differentiated
TAGLN2	0	-0.368001	0.857	0.938	0	Differentiated
CAP1	0	-0.368109	0.894	0.969	0	Differentiated
COL4A1	0	-0.373386	0.871	0.967	0	Differentiated
FTH1	0	-0.377781	1	1	0	Differentiated
SERPINH1	0	-0.378864	0.997	0.998	0	Differentiated
TPM4	0	-0.379736	0.993	0.997	0	Differentiated
KCTD12	0	-0.382757	0.982	0.992	0	Differentiated
KPNA2	0	-0.385529	0.937	0.962	0	Differentiated
SOX9	0	-0.388614	0.951	0.984	0	Differentiated
HMGB1	0	-0.389136	0.999	1	0	Differentiated
ISLR	0	-0.390855	0.981	0.993	0	Differentiated
VMO1	0	-0.396432	0.875	0.963	0	Differentiated
ANXA1	0	-0.396736	0.924	0.95	0	Differentiated
LGALS1	0	-0.40001	0.999	1	0	Differentiated
DLK1	0	-0.400085	0.95	0.984	0	Differentiated
ASPM	0	-0.40437	0.76	0.88	0	Differentiated
COL6A2	0	-0.404395	0.912	0.959	0	Differentiated
MARCKS	0	-0.405194	0.99	0.997	0	Differentiated
COL6A1	0	-0.408122	0.953	0.973	0	Differentiated
DCN	0	-0.409913	0.956	0.967	0	Differentiated
FSTL1	0	-0.410536	0.794	0.93	0	Differentiated
CALR	0	-0.412312	0.992	0.998	0	Differentiated
HLA-B	0	-0.412613	0.949	0.97	0	Differentiated
SOX4	0	-0.413991	0.986	0.993	0	Differentiated
MAP4K4	0	-0.41839	0.983	0.996	0	Differentiated
COL4A2	0	-0.419061	0.954	0.985	0	Differentiated
LUM	0	-0.419899	0.96	0.984	0	Differentiated
RRBP1	0	-0.435242	0.992	0.997	0	Differentiated
PEG10	0	-0.445948	0.932	0.987	0	Differentiated
FLNA	0	-0.450753	0.991	0.996	0	Differentiated
PTN	0	-0.455061	0.916	0.943	0	Differentiated
POSTN	0	-0.458802	0.931	0.961	0	Differentiated
CCNB1	0	-0.465814	0.817	0.91	0	Differentiated
PTMS	0	-0.474032	0.988	0.997	0	Differentiated
ARL6IP1	0	-0.481035	0.865	0.947	0	Differentiated
SEPTIN6	0	-0.485483	0.978	0.993	0	Differentiated
HEY1	0	-0.485778	0.933	0.985	0	Differentiated
OAF	0	-0.488279	0.975	0.992	0	Differentiated
HMGB2	0	-0.490805	0.906	0.958	0	Differentiated
CTHRC1	0	-0.495252	0.99	0.997	0	Differentiated
MEST	0	-0.499263	0.991	0.996	0	Differentiated
TFPI	0	-0.503397	0.937	0.988	0	Differentiated
TPX2	0	-0.50502	0.914	0.957	0	Differentiated
CALD1	0	-0.521315	0.974	0.995	0	Differentiated
IER3	0	-0.521962	0.985	0.995	0	Differentiated
TOP2A	0	-0.52894	0.905	0.955	0	Differentiated
CENPF	0	-0.549788	0.867	0.937	0	Differentiated
COL1A1	0	-0.592967	0.903	0.957	0	Differentiated
COL1A2	0	-0.596763	0.996	0.997	0	Differentiated
EMILIN1	0	-0.610729	0.98	0.996	0	Differentiated
IGFBP2	0	-0.636518	0.996	0.999	0	Differentiated
UBE2C	0	-0.649818	0.967	0.985	0	Differentiated
VCAN	0	-0.696355	0.949	0.989	0	Differentiated
COL6A3	0	-0.729557	0.955	0.989	0	Differentiated
CCL2	0	-0.742011	0.942	0.982	0	Differentiated
FTL	0	-0.747167	1	1	0	Differentiated
COL5A2	0	-0.761854	0.981	0.996	0	Differentiated
IGFBP5	0	-0.870505	0.995	0.998	0	Differentiated
COL3A1	0	-1.096	0.99	0.999	0	Differentiated
FN1	0	-1.17672	0.98	0.998	0	Differentiated
MYMX	2.44239e-307	0.329671	0.955	0.957	4.88478e-304	Differentiated
UBE2S	1.9977e-306	-0.358665	0.988	0.991	3.99539e-303	Differentiated
PDLIM5	2.49301e-301	0.259182	0.949	0.918	4.98602e-298	Differentiated
CDKN3	2.96816e-293	-0.29834	0.841	0.885	5.93633e-290	Differentiated
RGS16	4.4134e-284	0.295119	0.998	0.996	8.82679e-281	Differentiated
PTTG1	1.24941e-281	-0.41676	0.874	0.923	2.49883e-278	Differentiated
S100A4	8.26475e-273	0.609529	0.95	0.945	1.65295e-269	Differentiated
BIRC5	7.41024e-270	-0.275196	0.903	0.942	1.48205e-266	Differentiated
DLGAP5	3.17049e-265	-0.28348	0.792	0.848	6.34098e-262	Differentiated
ANXA2	3.47278e-262	-0.264576	0.958	0.984	6.94556e-259	Differentiated
MYH3	1.42752e-247	0.523962	0.66	0.616	2.85504e-244	Differentiated
PLK1	8.05365e-244	-0.341606	0.884	0.908	1.61073e-240	Differentiated
CDC20	1.21848e-243	-0.327804	0.748	0.813	2.43697e-240	Differentiated
SPTBN1	7.84506e-215	0.257055	0.981	0.97	1.56901e-211	Differentiated
MT2A	3.69016e-210	-0.343205	0.978	0.984	7.38031e-207	Differentiated
PRKAR1A	2.82453e-206	0.268143	0.965	0.933	5.64906e-203	Differentiated
H4C3	2.52125e-204	-0.296537	0.974	0.99	5.0425e-201	Differentiated
GLRX	2.19108e-202	0.272477	0.946	0.94	4.38217e-199	Differentiated
ISG15	1.24001e-198	0.269162	0.996	0.996	2.48002e-195	Differentiated
CKM	6.50779e-183	0.279473	0.615	0.465	1.30156e-179	Differentiated
TUBB6	1.65521e-182	0.264372	0.941	0.91	3.31043e-179	Differentiated
S100A13	4.31446e-175	0.395288	0.994	0.994	8.62892e-172	Differentiated
PCNA	1.46958e-161	-0.26189	0.972	0.982	2.93917e-158	Differentiated
NNMT	5.44406e-25	0.328675	0.972	0.98	1.08881e-21	Differentiated

## Sheet: aRMS primary cultures
Table S2. Cluster markers of the integrated aRMS primary culture scRNAseq dataset.
Gene	P value	Average log2 fold change	% cells in cluster	% cells in all other clusters	Adjusted P value	Cluster
FN1	0	1.77751	0.791	0.405	0	MuSC-like
CCNB1	0	1.4846	0.985	0.507	0	Cycling progenitors
UBE2C	0	1.46914	0.983	0.684	0	Cycling progenitors
H4C3	3.67557e-163	1.44754	0.967	0.229	6.05036e-159	unknown1
TOP2A	0	1.44073	0.985	0.645	0	Cycling progenitors
MYL1	4.26969e-77	1.40225	0.61	0.455	7.02833e-73	Differentiated
TNNC2	7.7646e-135	1.38692	0.361	0.154	1.27813e-130	Differentiated
MYH3	4.04795e-259	1.38408	0.344	0.083	6.66333e-255	Differentiated
CENPF	0	1.37456	0.999	0.87	0	Cycling progenitors
H3-3B	4.2636e-164	1.33005	0.992	0.26	7.01831e-160	unknown1
H2AZ1	5.77622e-150	1.29971	0.992	0.26	9.50824e-146	unknown1
STATH	2.22725e-52	1.28941	0.459	0.075	3.66628e-48	unknown2
TNNC1	2.99329e-161	1.28931	0.43	0.196	4.92726e-157	Differentiated
H3-3A	2.30871e-137	1.27825	0.992	0.26	3.80036e-133	unknown1
TPX2	0	1.26253	0.988	0.654	0	Cycling progenitors
CCN2	1.16959e-199	1.25272	0.345	0.115	1.92527e-195	MuSC-like
MYLPF	6.65334e-232	1.24027	0.931	0.752	1.09521e-227	Differentiated
APOE	1.42006e-153	1.22765	0.664	0.454	2.33756e-149	MuSC-like
DLGAP5	0	1.2219	0.949	0.344	0	Cycling progenitors
NPY	1.41826e-41	1.21844	0.757	0.252	2.3346e-37	unknown2
ASPM	0	1.19936	0.945	0.473	0	Cycling progenitors
ACTC1	0	1.19438	0.998	0.938	0	Differentiated
H3-3A	1.7334e-56	1.19228	0.982	0.269	2.85335e-52	unknown2
PTTG1	0	1.13797	0.996	0.692	0	Cycling progenitors
H2AZ2	4.22912e-145	1.13448	0.988	0.259	6.96156e-141	unknown1
COL3A1	0	1.13145	0.46	0.138	0	MuSC-like
CDC20	0	1.12812	0.909	0.34	0	Cycling progenitors
H2AZ1	1.98271e-59	1.12779	0.982	0.268	3.26374e-55	unknown2
KPNA2	0	1.11573	0.958	0.673	0	Cycling progenitors
H4C3	1.08967e-64	1.10106	0.946	0.238	1.7937e-60	unknown2
AURKA	0	1.09629	0.857	0.27	0	Cycling progenitors
MYBPH	6.01904e-161	1.09379	0.351	0.132	9.90794e-157	Differentiated
TAGLN	6.39519e-174	1.08803	0.593	0.347	1.05271e-169	MuSC-like
POU4F1	1.11261e-42	1.07274	0.973	0.687	1.83146e-38	unknown2
CENPE	0	1.06946	0.855	0.277	0	Cycling progenitors
KLHL41	0	1.06759	0.739	0.374	0	Differentiated
DLK1	3.08756e-39	1.06099	0.991	0.655	5.08243e-35	unknown2
TMSB4X	2.04922e-87	1.05642	0.996	0.954	3.37322e-83	unknown1
PLK1	0	1.05366	0.823	0.176	0	Cycling progenitors
SGO2	0	1.04762	0.897	0.38	0	Cycling progenitors
HIST1H4C	4.46732e-175	1.04762	0.715	0.665	7.35366e-171	S-phase
MKI67	0	1.03815	0.943	0.512	0	Cycling progenitors
H2AZ2	1.70537e-61	1.03447	0.982	0.267	2.8072e-57	unknown2
H3-3B	4.49413e-56	1.0261	0.982	0.269	7.39779e-52	unknown2
PCDH17	5.41265e-45	1.0221	0.955	0.432	8.90976e-41	unknown2
MSTN	4.25892e-82	1.01934	0.959	0.533	7.01061e-78	unknown1
GTSE1	0	1.00812	0.917	0.4	0	Cycling progenitors
IFI27	5.65957e-74	1.00416	0.427	0.281	9.31621e-70	MuSC-like
HMMR	0	0.998992	0.873	0.272	0	Cycling progenitors
ARL6IP1	0	0.987233	0.927	0.523	0	Cycling progenitors
MACROH2A1	2.55346e-64	0.985607	0.955	0.255	4.20326e-60	unknown2
MEF2C	0	0.983188	0.914	0.694	0	Differentiated
BIRC5	0	0.97205	0.991	0.709	0	Cycling progenitors
UBE2S	0	0.967404	0.998	0.915	0	Cycling progenitors
PRR11	0	0.966461	0.9	0.448	0	Cycling progenitors
DES	0	0.963528	0.973	0.818	0	Differentiated
S100A6	2.24995e-127	0.942231	0.837	0.707	3.70364e-123	MuSC-like
PIF1	0	0.940353	0.692	0.142	0	Cycling progenitors
CKS2	0	0.936108	0.96	0.677	0	Cycling progenitors
LARS1	7.41563e-71	0.935671	0.946	0.24	1.22069e-66	unknown2
FSTL1	6.6149e-283	0.934489	0.639	0.328	1.08888e-278	MuSC-like
LRRC17	0	0.93069	0.516	0.178	0	MuSC-like
DEPDC1	0	0.92772	0.833	0.259	0	Cycling progenitors
TTN	0	0.910705	0.997	0.946	0	Differentiated
TNNI1	0	0.91054	1	0.969	0	Differentiated
PCP4	7.99653e-35	0.910339	0.559	0.153	1.31631e-30	unknown2
HMGB2	0	0.892144	0.997	0.8	0	Cycling progenitors
CCNB2	0	0.885991	0.909	0.393	0	Cycling progenitors
SMPX	3.42672e-260	0.881754	0.418	0.127	5.64072e-256	Differentiated
BST2	2.93264e-122	0.868104	0.46	0.258	4.82741e-118	MuSC-like
TUBB4B	0	0.837094	0.999	0.944	0	Cycling progenitors
DARS1	5.01793e-133	0.829894	0.909	0.229	8.26001e-129	unknown1
CLSPN	0	0.82753	0.802	0.331	0	S-phase
MACROH2A1	3.15039e-124	0.821588	0.947	0.247	5.18585e-120	unknown1
RRM2	0	0.819663	0.88	0.47	0	S-phase
KIF2C	0	0.818503	0.864	0.368	0	Cycling progenitors
CDK1	0	0.81789	0.844	0.473	0	Cycling progenitors
COL1A1	7.05711e-182	0.812635	0.185	0.03	1.16167e-177	MuSC-like
TNC	1.59186e-34	0.811167	0.874	0.384	2.62036e-30	unknown2
HSPB3	0	0.810329	0.386	0.082	0	Differentiated
HLA-B	1.66097e-134	0.807596	0.374	0.171	2.73412e-130	MuSC-like
HNRNPH1	5.69057e-30	0.806955	0.973	0.84	9.36725e-26	unknown2
CENPA	0	0.801119	0.744	0.15	0	Cycling progenitors
MYH8	5.80454e-195	0.800892	0.313	0.089	9.55486e-191	Differentiated
DARS1	2.61062e-60	0.79968	0.919	0.237	4.29734e-56	unknown2
CTNNB1	2.14707e-27	0.79847	0.919	0.609	3.53429e-23	unknown2
TUBA1C	0	0.797373	0.966	0.79	0	Cycling progenitors
H1-10	4.95167e-128	0.788852	0.84	0.202	8.15094e-124	unknown1
CDCA8	0	0.779791	0.761	0.234	0	Cycling progenitors
IGFBP7	9.72577e-284	0.77797	0.216	0.02	1.60096e-279	MuSC-like
KRT17	2.24308e-80	0.77726	0.823	0.308	3.69234e-76	unknown1
CST3	2.7799e-221	0.776825	0.804	0.601	4.576e-217	MuSC-like
NEB	1.13865e-253	0.776048	0.94	0.767	1.87433e-249	Differentiated
CALD1	0	0.774794	0.978	0.9	0	MuSC-like
NDC80	0	0.773433	0.806	0.304	0	Cycling progenitors
CASQ2	1.41153e-230	0.773263	0.482	0.191	2.32351e-226	Differentiated
MYL4	3.53451e-238	0.770547	0.929	0.727	5.81815e-234	Differentiated
TPM2	7.28133e-300	0.768879	1	1	1.19858e-295	Differentiated
ISG15	2.55241e-99	0.767501	0.619	0.434	4.20152e-95	MuSC-like
KANK4	8.26192e-27	0.766595	0.766	0.363	1.35999e-22	unknown2
H2AX	8.89304e-105	0.761315	0.687	0.164	1.46388e-100	unknown1
NARS1	1.53221e-56	0.756306	0.766	0.192	2.52217e-52	unknown2
IFI6	1.12829e-89	0.753793	0.482	0.309	1.85728e-85	MuSC-like
GNG11	1.45013e-292	0.752465	0.565	0.241	2.38707e-288	MuSC-like
H1-2	1.23822e-37	0.751074	0.586	0.151	2.03824e-33	unknown2
LRRC75A	1.99738e-13	0.749979	0.486	0.241	3.28789e-09	unknown2
ITGA1	0	0.745156	0.397	0.096	0	MuSC-like
VCAN	7.08997e-267	0.744975	0.819	0.564	1.16708e-262	MuSC-like
ERVW-1	3.69886e-39	0.744686	0.712	0.216	6.0887e-35	unknown2
MYOG	0	0.743493	0.946	0.723	0	Differentiated
CKAP2	0	0.740825	0.915	0.588	0	Cycling progenitors
KIF14	0	0.734093	0.685	0.168	0	Cycling progenitors
EPRS1	2.7486e-57	0.732256	0.874	0.224	4.52447e-53	unknown2
PPP1CB	2.28664e-31	0.732199	0.955	0.686	3.76404e-27	unknown2
MYL9	1.71241e-106	0.729775	0.428	0.238	2.8188e-102	MuSC-like
CDKN3	0	0.726873	0.826	0.357	0	Cycling progenitors
PDE4DIP	3.82354e-207	0.72676	0.64	0.372	6.29392e-203	Differentiated
HIST1H1B	0	0.726623	0.492	0.167	0	S-phase
BUB1	0	0.726147	0.742	0.218	0	Cycling progenitors
HJURP	0	0.72098	0.767	0.343	0	Cycling progenitors
LGALS3BP	7.6722e-161	0.711701	0.633	0.403	1.26292e-156	MuSC-like
DUT	0	0.709935	0.938	0.794	0	S-phase
CDCA2	0	0.708438	0.718	0.229	0	Cycling progenitors
CCND2	4.47938e-59	0.708308	0.996	0.839	7.37351e-55	unknown1
TNNT3	8.31611e-181	0.706356	0.408	0.157	1.36891e-176	Differentiated
TMSB15A	2.92237e-69	0.703756	0.959	0.586	4.81051e-65	unknown1
ANK1	2.90738e-73	0.703695	0.947	0.469	4.78584e-69	unknown1
MYOZ2	1.86149e-279	0.703431	0.773	0.464	3.06421e-275	Differentiated
FILIP1	0	0.702337	0.435	0.115	0	Differentiated
ATAD2	0	0.701625	0.812	0.398	0	S-phase
COL5A2	2.73165e-150	0.695764	0.483	0.261	4.49657e-146	MuSC-like
FST	2.85287e-13	0.695565	0.432	0.179	4.69611e-09	unknown2
CKM	9.74846e-180	0.693587	0.216	0.043	1.60469e-175	Differentiated
TTK	0	0.692079	0.737	0.249	0	Cycling progenitors
SELENOW	1.18285e-230	0.688377	0.994	0.984	1.9471e-226	Differentiated
SOX4	5.86211e-188	0.686945	0.88	0.764	9.64962e-184	MuSC-like
FTL	0	0.684758	1	0.996	0	MuSC-like
CAV1	1.27289e-186	0.677859	0.633	0.359	2.09531e-182	MuSC-like
CKAP5	0	0.676457	0.89	0.592	0	Cycling progenitors
TACC3	0	0.676386	0.818	0.361	0	Cycling progenitors
IGF2BP1	9.9957e-112	0.675341	0.737	0.174	1.64539e-107	unknown1
AURKB	0	0.668737	0.798	0.32	0	Cycling progenitors
SMC4	0	0.667977	0.969	0.769	0	Cycling progenitors
NPY	4.88036e-40	0.667742	0.609	0.249	8.03356e-36	unknown1
TIMP1	1.15909e-216	0.666254	0.724	0.483	1.90797e-212	MuSC-like
PCLAF	0	0.663464	0.981	0.802	0	S-phase
APOBEC2	4.10804e-254	0.663188	0.482	0.176	6.76224e-250	Differentiated
CCN1	3.68773e-177	0.660171	0.54	0.294	6.07038e-173	MuSC-like
CCNA2	0	0.659422	0.797	0.339	0	Cycling progenitors
KIF11	0	0.658551	0.814	0.384	0	Cycling progenitors
PCNA	0	0.657028	0.84	0.533	0	S-phase
CDCA3	0	0.656972	0.699	0.2	0	Cycling progenitors
KIF20A	0	0.654869	0.649	0.121	0	Cycling progenitors
H2AC20	3.71328e-33	0.654143	0.468	0.112	6.11243e-29	unknown2
ECT2	0	0.652263	0.763	0.312	0	Cycling progenitors
GPC6	6.44697e-35	0.649917	0.685	0.229	1.06124e-30	unknown2
NUF2	0	0.647441	0.751	0.275	0	Cycling progenitors
IARS1	1.95699e-48	0.646654	0.784	0.208	3.2214e-44	unknown2
HELLS	0	0.645379	0.843	0.457	0	S-phase
ACTN2	6.81827e-226	0.644103	0.424	0.147	1.12236e-221	Differentiated
TUBA1B	1.75192e-56	0.644016	1	0.997	2.88383e-52	unknown1
GARS1	1.81826e-109	0.643322	0.802	0.2	2.99303e-105	unknown1
KIF23	0	0.642922	0.721	0.266	0	Cycling progenitors
MYBPHL	9.6092e-24	0.642426	0.811	0.427	1.58177e-19	unknown2
MYL6B	1.52386e-258	0.639154	0.991	0.959	2.50843e-254	Differentiated
IGFBP2	6.71894e-262	0.637087	0.996	0.984	1.106e-257	MuSC-like
COX6A2	4.25716e-211	0.635843	0.26	0.054	7.00771e-207	Differentiated
MARCHF6	1.70946e-46	0.634483	0.703	0.181	2.81394e-42	unknown2
KIF4A	0	0.632768	0.726	0.241	0	Cycling progenitors
H1-4	7.53771e-41	0.63174	0.495	0.104	1.24078e-36	unknown2
FAM83D	0	0.630989	0.606	0.141	0	Cycling progenitors
ITIH5	5.71604e-22	0.630223	0.604	0.256	9.40917e-18	unknown2
ANKRD1	1.89428e-26	0.629696	0.325	0.229	3.11818e-22	Differentiated
KNL1	0	0.629693	0.765	0.325	0	Cycling progenitors
LGALS1	3.82583e-211	0.628392	0.97	0.898	6.2977e-207	MuSC-like
PODXL	4.99607e-30	0.627493	0.748	0.302	8.22402e-26	unknown2
GARS1	2.5727e-48	0.627208	0.793	0.207	4.23492e-44	unknown2
SPARC	5.32796e-170	0.626552	0.976	0.953	8.77036e-166	MuSC-like
PSRC1	0	0.625551	0.639	0.129	0	Cycling progenitors
H4C3	4.17471e-10	0.624756	0.265	0.235	6.87199e-06	S-phase
TYMS	0	0.622905	0.98	0.776	0	S-phase
TNNT2	4.20284e-216	0.62247	0.985	0.925	6.91829e-212	Differentiated
MYBL2	0	0.620666	0.822	0.474	0	S-phase
S100A10	1.00321e-158	0.620621	0.796	0.577	1.65138e-154	MuSC-like
DHFR	0	0.619822	0.924	0.68	0	S-phase
COMMD6	4.51143e-30	0.616563	0.991	0.917	7.42626e-26	unknown2
ARGLU1	2.58287e-18	0.613342	0.973	0.839	4.25167e-14	unknown2
TNNI2	5.94619e-157	0.612506	0.633	0.375	9.78803e-153	Differentiated
MYL4	1.35214e-50	0.611472	0.992	0.765	2.22575e-46	unknown1
PIMREG	0	0.60708	0.719	0.29	0	Cycling progenitors
ANXA1	2.33464e-165	0.606903	0.423	0.183	3.84305e-161	MuSC-like
PRR11	1.49832e-18	0.603229	0.874	0.526	2.46639e-14	unknown2
RPS27A	1.26591e-101	0.601744	1	1	2.08382e-97	unknown1
EFNB2	9.37075e-16	0.601582	0.595	0.3	1.54252e-11	unknown2
H1-10	5.43271e-46	0.601022	0.793	0.21	8.94279e-42	unknown2
ZNF106	3.16605e-286	0.600131	0.996	0.976	5.21164e-282	Differentiated
MZT2B	2.12603e-70	0.599577	1	0.963	3.49966e-66	unknown1
MCM3	0	0.599566	0.863	0.584	0	S-phase
ANK1	4.12008e-25	0.598986	0.919	0.475	6.78206e-21	unknown2
NTN5	2.77256e-22	0.598274	0.568	0.209	4.56391e-18	unknown2
ACTA1	5.04655e-139	0.597332	0.246	0.071	8.30713e-135	Differentiated
NCAPG	0	0.597295	0.816	0.391	0	Cycling progenitors
H1-2	1.5305e-62	0.595711	0.543	0.147	2.51936e-58	unknown1
MSI2	2.70417e-20	0.595065	0.856	0.621	4.45134e-16	unknown2
FAM111B	0	0.593994	0.516	0.102	0	S-phase
GAS1	2.54801e-19	0.593538	0.91	0.638	4.19428e-15	unknown2
MYMX	4.21156e-45	0.592334	0.835	0.478	6.93265e-41	unknown1
NCAM1	7.48346e-55	0.589727	0.926	0.542	1.23185e-50	unknown1
MARCHF6	2.90075e-98	0.58877	0.712	0.175	4.77492e-94	unknown1
NCAPD2	0	0.587745	0.789	0.359	0	Cycling progenitors
TSC22D2	2.20058e-23	0.58639	0.892	0.626	3.62238e-19	unknown2
DBF4	1.32757e-282	0.586275	0.853	0.577	2.18532e-278	Cycling progenitors
EPRS1	8.72685e-84	0.585868	0.77	0.219	1.43653e-79	unknown1
KPNA2	3.50952e-31	0.583533	0.934	0.72	5.77703e-27	unknown1
TCEAL7	1.8246e-81	0.583407	0.658	0.185	3.00348e-77	unknown1
TARS1	2.50524e-36	0.582342	0.685	0.201	4.12387e-32	unknown2
TLCD4	2.53783e-25	0.58127	0.82	0.38	4.17752e-21	unknown2
UBE2C	4.23446e-27	0.580899	0.893	0.735	6.97035e-23	unknown1
KIF20B	2.16552e-291	0.580075	0.815	0.462	3.56466e-287	Cycling progenitors
KNSTRN	0	0.57982	0.682	0.223	0	Cycling progenitors
IRS2	6.55704e-27	0.57828	0.559	0.186	1.07935e-22	unknown2
CAVIN4	4.35335e-109	0.578267	0.415	0.219	7.16605e-105	Differentiated
CENPU	0	0.577728	0.822	0.463	0	S-phase
COL6A2	2.26481e-193	0.577701	0.485	0.222	3.72811e-189	MuSC-like
NEK2	0	0.577101	0.568	0.1	0	Cycling progenitors
BUB1B	0	0.57612	0.703	0.276	0	Cycling progenitors
ANXA2	4.10419e-167	0.57467	0.845	0.666	6.75591e-163	MuSC-like
CEP55	0	0.573471	0.701	0.297	0	Cycling progenitors
SIX3	2.123e-32	0.573297	0.559	0.16	3.49467e-28	unknown2
BIN1	1.77916e-183	0.573294	0.878	0.737	2.92867e-179	Differentiated
MT2A	1.1635e-127	0.572558	0.913	0.815	1.91524e-123	MuSC-like
CYRIB	1.89998e-88	0.56908	0.724	0.194	3.12757e-84	unknown1
TNC	2.56037e-57	0.56868	0.835	0.379	4.21463e-53	unknown1
TUG1	3.96514e-94	0.563318	0.683	0.169	6.52702e-90	unknown1
IFI44L	1.27755e-155	0.56127	0.366	0.147	2.10297e-151	MuSC-like
LBR	2.70668e-280	0.561168	0.869	0.574	4.45546e-276	Cycling progenitors
ARHGAP11A	0	0.560899	0.643	0.223	0	Cycling progenitors
UHRF1	0	0.559314	0.691	0.335	0	S-phase
CDC42EP3	1.07332e-17	0.558846	0.856	0.608	1.76679e-13	unknown2
HIST1H1E	2.75321e-252	0.558656	0.494	0.21	4.53207e-248	S-phase
CYRIB	6.28272e-42	0.558121	0.73	0.2	1.0342e-37	unknown2
ANLN	6.56851e-267	0.556379	0.706	0.347	1.08124e-262	Cycling progenitors
COL4A1	3.415e-151	0.555811	0.811	0.671	5.62143e-147	MuSC-like
MCM7	0	0.555645	0.934	0.695	0	S-phase
RHOC	8.72201e-228	0.555262	0.838	0.643	1.43573e-223	MuSC-like
LARS1	9.71015e-80	0.554925	0.807	0.234	1.59839e-75	unknown1
SLBP	0	0.554747	0.834	0.548	0	S-phase
SARS1	9.22925e-90	0.554713	0.691	0.177	1.51923e-85	unknown1
BARD1	6.40399e-19	0.554577	0.82	0.546	1.05416e-14	unknown2
HLA-A	3.03269e-107	0.554124	0.571	0.399	4.99211e-103	MuSC-like
IFITM3	3.38837e-168	0.551515	0.963	0.921	5.57759e-164	MuSC-like
TXNIP	8.53249e-152	0.551401	0.687	0.496	1.40453e-147	MuSC-like
SYNPO2L	1.29418e-229	0.550592	0.564	0.253	2.13034e-225	Differentiated
TARS1	1.56868e-89	0.550252	0.737	0.194	2.5822e-85	unknown1
KIF18A	0	0.549488	0.592	0.16	0	Cycling progenitors
IER3	3.70784e-150	0.54694	0.421	0.202	6.10347e-146	MuSC-like
APP	3.08114e-219	0.545372	0.896	0.755	5.07186e-215	MuSC-like
PRDX6	5.15701e-254	0.545118	0.999	0.994	8.48896e-250	Differentiated
PFN1	2.7705e-63	0.544753	1	1	4.56053e-59	unknown1
MCM4	0	0.539078	0.828	0.549	0	S-phase
IARS1	2.38485e-83	0.538776	0.733	0.202	3.92571e-79	unknown1
NDUFAF8	3.19877e-53	0.537889	0.979	0.83	5.26549e-49	unknown1
HSPE1	1.32071e-57	0.537819	1	0.991	2.17402e-53	unknown1
SDC3	1.62702e-17	0.536838	0.676	0.362	2.67823e-13	unknown2
ENO3	4.72142e-209	0.536762	0.979	0.899	7.77193e-205	Differentiated
RPL10	1.70846e-87	0.535306	1	0.999	2.81229e-83	unknown1
C1orf105	4.11986e-219	0.534882	0.854	0.631	6.78171e-215	Differentiated
GINS2	0	0.534847	0.781	0.433	0	S-phase
HIST1H1C	2.39519e-189	0.534021	0.486	0.247	3.94272e-185	S-phase
RARS1	1.63676e-91	0.533358	0.671	0.164	2.69426e-87	unknown1
HNRNPH1	4.00889e-40	0.532751	0.996	0.838	6.59903e-36	unknown1
BUB3	3.04073e-293	0.531894	0.933	0.708	5.00534e-289	Cycling progenitors
MDK	4.36905e-159	0.531081	0.995	0.984	7.19189e-155	MuSC-like
PALM2AKAP2	7.38583e-38	0.530863	0.667	0.178	1.21578e-33	unknown2
PLK2	1.8177e-157	0.530191	0.682	0.456	2.99211e-153	MuSC-like
RACGAP1	0	0.528667	0.672	0.226	0	Cycling progenitors
PRC1	0	0.527671	0.65	0.225	0	Cycling progenitors
UGCG	3.49843e-110	0.527215	0.723	0.62	5.75877e-106	MuSC-like
TIMP2	6.08656e-151	0.527063	0.601	0.378	1.00191e-146	MuSC-like
PAPPA	3.62714e-160	0.527013	0.218	0.052	5.97064e-156	MuSC-like
EDN3	3.64309e-62	0.526724	0.63	0.194	5.9969e-58	unknown1
ARL4C	1.3369e-14	0.52618	0.676	0.398	2.20066e-10	unknown2
IL32	4.88865e-89	0.526036	0.483	0.305	8.04721e-85	MuSC-like
CNOT9	1.84236e-18	0.525238	0.775	0.486	3.03271e-14	unknown2
SOX11	2.81378e-25	0.523353	0.864	0.653	4.63177e-21	unknown1
CCER2	5.94949e-15	0.523123	0.45	0.174	9.79345e-11	unknown2
IGLC2	1.45654e-54	0.522419	0.593	0.194	2.3976e-50	unknown1
MYL6	8.05171e-50	0.521825	1	0.996	1.32539e-45	unknown1
MT-ND1	1.00874e-42	0.52181	1	0.998	1.66049e-38	unknown1
ITM2B	1.97882e-200	0.520504	0.914	0.793	3.25733e-196	MuSC-like
SARS1	1.84168e-31	0.51954	0.613	0.184	3.03159e-27	unknown2
TPM1	6.47128e-90	0.519084	0.892	0.821	1.06524e-85	MuSC-like
AP1S2	4.79853e-15	0.517702	0.757	0.535	7.89886e-11	unknown2
CKS1B	2.72723e-261	0.516349	0.978	0.871	4.48929e-257	Cycling progenitors
USP1	0	0.515394	0.893	0.662	0	S-phase
IGFBP5	9.02272e-73	0.514678	0.371	0.217	1.48523e-68	MuSC-like
ANK3	1.48546e-22	0.51226	0.568	0.218	2.44521e-18	unknown2
TUG1	1.07852e-36	0.512167	0.64	0.175	1.77536e-32	unknown2
ANKRD29	8.09359e-24	0.512025	0.459	0.137	1.33229e-19	unknown2
NASP	0	0.511066	0.998	0.955	0	S-phase
PBK	7.3795e-277	0.510302	0.793	0.422	1.21474e-272	Cycling progenitors
PVALB	2.05571e-54	0.510032	0.498	0.142	3.3839e-50	unknown1
TAGLN2	1.27384e-184	0.509531	0.457	0.195	2.09687e-180	MuSC-like
NME1	2.49259e-58	0.509306	1	0.962	4.10305e-54	unknown1
CCNE2	0	0.506167	0.471	0.091	0	S-phase
KRT17	4.22282e-12	0.50371	0.64	0.316	6.95119e-08	unknown2
POMK	6.23074e-77	0.501543	0.584	0.151	1.02564e-72	unknown1
MRPL51	5.97093e-53	0.501534	1	0.946	9.82874e-49	unknown1
RARS1	6.53793e-31	0.501518	0.586	0.171	1.07621e-26	unknown2
SUMO2	3.88329e-72	0.501131	1	0.998	6.39228e-68	unknown1
RRM1	0	0.500256	0.85	0.577	0	S-phase
ACTB	4.14909e-63	0.49996	1	0.999	6.82982e-59	unknown1
FAT1	8.12053e-36	0.499346	0.926	0.701	1.33672e-31	unknown1
DCX	1.39995e-09	0.499116	0.631	0.413	2.30445e-05	unknown2
IFI16	8.15488e-125	0.498332	0.58	0.349	1.34238e-120	MuSC-like
SAPCD2	0	0.498254	0.518	0.132	0	Cycling progenitors
FAT1	1.84549e-17	0.497763	0.955	0.703	3.03787e-13	unknown2
SRPK3	1.11986e-232	0.497203	0.555	0.24	1.8434e-228	Differentiated
PHPT1	1.62751e-21	0.496763	1	0.988	2.67905e-17	unknown2
CKAP2L	0	0.49568	0.588	0.188	0	Cycling progenitors
DNMT1	0	0.495538	0.905	0.686	0	S-phase
TFPI	1.44984e-193	0.495058	0.332	0.106	2.38659e-189	MuSC-like
TSPAN33	1.05891e-225	0.49499	0.739	0.435	1.74308e-221	Differentiated
SKP2	8.62151e-21	0.494948	0.991	0.907	1.41919e-16	unknown2
HINT1	1.99285e-68	0.494555	1	1	3.28043e-64	unknown1
ACSL3	8.40126e-15	0.493351	0.919	0.768	1.38293e-10	unknown2
GAS6	1.00327e-22	0.492918	0.541	0.191	1.65149e-18	unknown2
ADRA2A	1.95536e-20	0.492019	0.477	0.165	3.21873e-16	unknown2
CFL2	4.34477e-200	0.49167	0.921	0.822	7.15192e-196	Differentiated
COL4A2	1.88869e-145	0.491616	0.854	0.732	3.10896e-141	MuSC-like
HMGB2	6.49111e-16	0.491201	0.991	0.834	1.0685e-11	unknown2
WARS1	1.79213e-26	0.489996	0.459	0.127	2.95003e-22	unknown2
CRYAB	1.87996e-130	0.489558	0.419	0.206	3.09461e-126	MuSC-like
HLA-C	1.12734e-114	0.489017	0.321	0.141	1.85572e-110	MuSC-like
HINT1	1.29832e-30	0.488952	1	1	2.13716e-26	unknown2
KIFC1	1.88105e-280	0.488488	0.689	0.303	3.0964e-276	Cycling progenitors
SYNE2	3.29092e-14	0.487836	0.874	0.617	5.41719e-10	unknown2
NEXN	1.59836e-84	0.487777	0.621	0.435	2.63107e-80	Differentiated
PRRX1	1.13056e-41	0.48765	0.505	0.105	1.86102e-37	unknown2
MXD3	2.02078e-288	0.487413	0.579	0.21	3.32641e-284	Cycling progenitors
SAMD1	3.47068e-268	0.487062	0.742	0.471	5.71308e-264	S-phase
SCT	2.89275e-66	0.485957	0.56	0.404	4.76175e-62	Differentiated
H1-5	8.64886e-23	0.485482	0.315	0.073	1.42369e-18	unknown2
MZT1	5.76439e-195	0.485342	0.767	0.473	9.48876e-191	Cycling progenitors
LY6E	3.63848e-84	0.484239	0.504	0.332	5.98931e-80	MuSC-like
INCENP	0	0.483481	0.567	0.183	0	Cycling progenitors
IFIT1	3.29156e-96	0.482497	0.398	0.217	5.41823e-92	MuSC-like
FEN1	0	0.481883	0.708	0.344	0	S-phase
PALM2AKAP2	8.3195e-60	0.481105	0.597	0.173	1.36947e-55	unknown1
TAGLN	5.57287e-29	0.480495	0.716	0.4	9.17351e-25	unknown1
LOX	3.36275e-164	0.480111	0.201	0.042	5.53543e-160	MuSC-like
BEX3	1.23029e-47	0.479835	0.996	0.932	2.02518e-43	unknown1
COL5A1	6.53402e-205	0.479619	0.406	0.152	1.07556e-200	MuSC-like
DAB2	1.27282e-125	0.479587	0.26	0.092	2.0952e-121	MuSC-like
SMC4	3.50248e-15	0.47895	0.973	0.804	5.76544e-11	unknown2
TNNT1	8.19096e-96	0.478875	0.968	0.926	1.34831e-91	Differentiated
TUBA1A	1.60137e-34	0.478696	0.996	0.972	2.63601e-30	unknown1
STAT1	1.4132e-38	0.478357	0.55	0.48	2.32626e-34	MuSC-like
NNMT	2.93915e-38	0.477258	0.462	0.365	4.83813e-34	MuSC-like
SEC61G	2.73965e-48	0.476171	0.996	0.975	4.50973e-44	unknown1
MARCHF7	1.41625e-30	0.475983	0.586	0.171	2.33129e-26	unknown2
TMEM47	1.85888e-20	0.47546	0.721	0.356	3.05991e-16	unknown2
PCBP2	7.77213e-54	0.475209	1	0.977	1.27937e-49	unknown1
IFIT3	4.58955e-166	0.475159	0.326	0.112	7.55486e-162	MuSC-like
PTTG1	8.86479e-22	0.475116	0.893	0.744	1.45923e-17	unknown1
FLNA	1.44885e-29	0.47429	0.844	0.598	2.38496e-25	unknown1
TMEM132A	3.56006e-37	0.473666	0.761	0.417	5.86022e-33	unknown1
IGFBP3	5.58331e-94	0.472841	0.208	0.074	9.19069e-90	MuSC-like
CCNF	0	0.472462	0.557	0.17	0	Cycling progenitors
RRAS	2.01669e-221	0.471981	0.463	0.185	3.31967e-217	MuSC-like
EBPL	7.1262e-12	0.471335	0.712	0.503	1.17304e-07	unknown2
5	1.84793e-45	0.471309	0.996	0.938	3.04188e-41	unknown1
HP1BP3	4.26707e-234	0.471168	0.971	0.856	7.02402e-230	Cycling progenitors
NONO	1.71374e-21	0.470367	0.982	0.894	2.82099e-17	unknown2
NDUFB11	3.9247e-52	0.47	1	0.975	6.46044e-48	unknown1
INPP1	1.86888e-15	0.46978	0.523	0.232	3.07636e-11	unknown2
GAS2L3	0	0.469159	0.473	0.106	0	Cycling progenitors
AASS	5.6112e-15	0.469083	0.676	0.409	9.23659e-11	unknown2
SCX	1.26199e-121	0.468722	0.694	0.496	2.07736e-117	Differentiated
ATP5MG	8.33892e-59	0.468539	1	0.986	1.37267e-54	unknown1
GMNN	0	0.4682	0.791	0.467	0	S-phase
FOXP1	1.22965e-11	0.467507	0.658	0.439	2.02412e-07	unknown2
PALMD	9.85097e-126	0.466994	0.523	0.302	1.62157e-121	Differentiated
DYNC2I2	1.25887e-42	0.465755	0.622	0.144	2.07222e-38	unknown2
KCNK6	6.74509e-17	0.465541	0.405	0.14	1.11031e-12	unknown2
PDE1A	4.53268e-47	0.465441	0.45	0.077	7.46125e-43	unknown2
KIF22	1.00734e-231	0.464785	0.802	0.47	1.65818e-227	Cycling progenitors
IGFBP5	1.46918e-17	0.464746	0.486	0.25	2.41841e-13	unknown1
PSAP	1.95244e-144	0.464725	0.74	0.58	3.21392e-140	MuSC-like
NCAM1	2.43824e-18	0.462924	0.874	0.547	4.01358e-14	unknown2
MZT2B	4.11252e-23	0.462779	1	0.963	6.76962e-19	unknown2
TPT1	8.08119e-36	0.46202	1	1	1.33024e-31	unknown2
AKAP12	1.92571e-42	0.461262	0.485	0.37	3.16991e-38	MuSC-like
BPNT2	3.71728e-22	0.461081	0.495	0.163	6.11902e-18	unknown2
MCM10	0	0.46068	0.596	0.232	0	S-phase
SH3BGRL3	5.66744e-167	0.460616	0.961	0.893	9.32918e-163	MuSC-like
CYBA	6.262e-96	0.460555	0.434	0.256	1.03079e-91	MuSC-like
EBF1	2.7936e-33	0.46039	0.604	0.173	4.59855e-29	unknown2
MZT1	1.87576e-14	0.460179	0.784	0.524	3.08769e-10	unknown2
BPNT2	7.12487e-70	0.460158	0.584	0.157	1.17282e-65	unknown1
CALM2	2.96559e-246	0.458009	0.999	0.987	4.88166e-242	Cycling progenitors
TMSB10	1.99927e-39	0.457503	1	1	3.29099e-35	unknown1
PALM2-AKAP2	3.32394e-115	0.457402	0.729	0.539	5.47153e-111	Differentiated
LMO7	2.98479e-109	0.45732	0.583	0.368	4.91327e-105	Differentiated
STATH	1.21691e-09	0.456376	0.181	0.076	2.00316e-05	unknown1
SYNE2	1.59001e-229	0.456206	0.783	0.538	2.61731e-225	S-phase
NUDT1	1.36996e-33	0.456137	0.947	0.819	2.2551e-29	unknown1
FBXO5	2.34945e-300	0.456119	0.688	0.353	3.86742e-296	S-phase
DMRTA2	2.982e-23	0.455999	0.658	0.274	4.90867e-19	unknown2
SPC25	6.37142e-241	0.455376	0.718	0.346	1.0488e-236	Cycling progenitors
LUC7L3	2.15206e-18	0.455287	0.973	0.842	3.5425e-14	unknown2
RBM24	9.10603e-180	0.455267	0.66	0.391	1.49894e-175	Differentiated
NMU	1.62697e-27	0.455115	0.414	0.101	2.67816e-23	unknown2
SPRY1	1.79161e-148	0.454217	0.754	0.591	2.94917e-144	MuSC-like
TUBA1B	1.48131e-273	0.45392	1	0.997	2.43839e-269	Cycling progenitors
BASP1	1.74136e-184	0.453652	0.62	0.337	2.86646e-180	MuSC-like
RANBP1	0	0.452798	0.998	0.979	0	S-phase
KRT10	1.34747e-37	0.452309	0.947	0.741	2.21807e-33	unknown1
NFIA	2.21367e-13	0.451904	0.919	0.729	3.64391e-09	unknown2
ANAPC11	9.79589e-44	0.451723	0.992	0.935	1.6125e-39	unknown1
KIF5C	7.22271e-21	0.451269	0.495	0.175	1.18893e-16	unknown2
H2AFZ	4.39459e-129	0.451173	0.722	0.715	7.23393e-125	S-phase
SPTSSA	6.58713e-10	0.450872	0.622	0.477	1.08431e-05	unknown2
PSMB3	3.03006e-33	0.450503	0.967	0.856	4.98779e-29	unknown1
CDC25C	0	0.450288	0.541	0.145	0	Cycling progenitors
XRN1	3.6616e-14	0.449677	0.937	0.759	6.02737e-10	unknown2
CCNE1	3.80157e-220	0.449645	0.602	0.334	6.25777e-216	S-phase
FCRLA	5.26094e-11	0.44943	0.568	0.312	8.66003e-07	unknown2
CYB5R1	4.44013e-168	0.448749	0.716	0.482	7.3089e-164	Differentiated
DEK	0	0.448526	0.999	0.982	0	S-phase
SKP2	4.71691e-41	0.448408	0.996	0.906	7.76451e-37	unknown1
GREM1	2.39576e-16	0.448136	0.369	0.119	3.94366e-12	unknown2
UBE2S	1.27783e-25	0.447421	0.979	0.929	2.10344e-21	unknown1
SOX11	3.48443e-13	0.44686	0.874	0.656	5.73572e-09	unknown2
TARS3	1.62661e-21	0.446822	0.468	0.147	2.67756e-17	unknown2
SLIRP	5.309e-146	0.446424	0.99	0.98	8.73915e-142	Differentiated
IFITM2	5.57508e-170	0.446329	0.911	0.8	9.17714e-166	MuSC-like
BLCAP	5.03228e-143	0.446022	0.838	0.681	8.28363e-139	Differentiated
FITM1	8.95848e-174	0.445722	0.937	0.803	1.47466e-169	Differentiated
FGF13	2.87997e-20	0.445472	0.577	0.237	4.74072e-16	unknown2
PEG10	2.45995e-62	0.445282	0.971	0.98	4.04933e-58	MuSC-like
SUMO2	3.11396e-24	0.445121	1	0.998	5.12589e-20	unknown2
H2AX	3.00201e-27	0.445107	0.577	0.172	4.94161e-23	unknown2
GDF15	1.67587e-65	0.444923	0.42	0.275	2.75866e-61	MuSC-like
FBN2	2.98883e-165	0.44484	0.265	0.077	4.91991e-161	MuSC-like
CIBAR1	8.14775e-31	0.444837	0.477	0.122	1.3412e-26	unknown2
JPT1	3.59631e-236	0.444174	0.997	0.974	5.91989e-232	Cycling progenitors
TOP2A	1.50624e-11	0.443868	0.964	0.704	2.47942e-07	unknown2
SULF1	1.42654e-14	0.443566	0.568	0.278	2.34822e-10	unknown2
ZRANB3	1.97654e-12	0.442635	0.559	0.301	3.25357e-08	unknown2
STATH	1.05168e-07	0.442381	0.101	0.071	0.00173116	MuSC-like
MARS1	9.26165e-82	0.441719	0.51	0.111	1.52456e-77	unknown1
MCM6	2.25155e-261	0.441162	0.645	0.337	3.70628e-257	S-phase
JAG1	0	0.440823	0.359	0.075	0	MuSC-like
CAP2	3.09156e-164	0.440225	0.821	0.657	5.08901e-160	Differentiated
KLF5	2.24805e-10	0.439742	0.586	0.338	3.70052e-06	unknown2
SGO1	1.90267e-239	0.439358	0.633	0.287	3.13198e-235	Cycling progenitors
CDC6	3.00111e-304	0.43882	0.581	0.249	4.94013e-300	S-phase
SVIL	8.25309e-20	0.437876	0.856	0.489	1.35854e-15	unknown2
ERVW-1	6.89296e-39	0.437502	0.568	0.213	1.13465e-34	unknown1
TSHZ3	1.1772e-10	0.437364	0.64	0.432	1.9378e-06	unknown2
POSTN	5.53785e-71	0.437021	0.064	0.008	9.11586e-67	MuSC-like
CAPN6	1.09206e-114	0.43678	0.744	0.567	1.79764e-110	Differentiated
NUCKS1	4.66849e-280	0.436519	1	0.997	7.6848e-276	Cycling progenitors
CENPX	7.47892e-252	0.436409	0.848	0.615	1.2311e-247	S-phase
LMNB1	3.65482e-182	0.43618	0.836	0.559	6.0162e-178	Cycling progenitors
FCGRT	4.99533e-114	0.434486	0.499	0.303	8.22282e-110	MuSC-like
EDNRA	5.78947e-145	0.433796	0.381	0.168	9.53005e-141	MuSC-like
ELAVL2	1.65029e-103	0.433715	0.6	0.398	2.71654e-99	Differentiated
POLR1H	8.99812e-81	0.433482	0.531	0.119	1.48118e-76	unknown1
RAD21	4.44171e-230	0.432992	0.982	0.917	7.31149e-226	Cycling progenitors
STAC3	1.06344e-149	0.432991	0.695	0.457	1.75054e-145	Differentiated
COBL	1.13772e-133	0.43282	0.715	0.5	1.87281e-129	Differentiated
IGFBP6	8.31978e-117	0.432338	0.297	0.12	1.36952e-112	MuSC-like
MAD2L1	7.93457e-189	0.432258	0.863	0.609	1.30611e-184	Cycling progenitors
MYG1	1.71205e-112	0.431891	0.547	0.097	2.81821e-108	unknown1
RRBP1	1.05223e-100	0.431878	0.702	0.56	1.73208e-96	MuSC-like
MGP	1.94727e-51	0.431095	0.192	0.092	3.20541e-47	MuSC-like
ARHGAP29	8.12652e-99	0.430938	0.58	0.416	1.33771e-94	MuSC-like
MT-RNR1	1.61878e-12	0.430579	0.996	0.997	2.66467e-08	unknown1
RUNX1T1	7.89495e-19	0.430411	0.55	0.222	1.29959e-14	unknown2
MARCHF7	1.69033e-69	0.43039	0.613	0.166	2.78246e-65	unknown1
HMGB3	3.55959e-190	0.43015	0.86	0.625	5.85943e-186	Cycling progenitors
GADD45G	2.67079e-23	0.429033	0.572	0.301	4.39638e-19	unknown1
UBE2G2	1.01045e-157	0.428652	0.914	0.813	1.6633e-153	Differentiated
CLCN5	1.74729e-15	0.428607	0.955	0.777	2.87621e-11	unknown2
GPM6B	5.4929e-34	0.428541	0.708	0.365	9.04186e-30	unknown1
SYTL2	5.01184e-14	0.427985	0.937	0.658	8.24999e-10	unknown2
CHAF1A	7.58843e-295	0.42786	0.689	0.364	1.24913e-290	S-phase
CAP1	5.78868e-194	0.427843	0.887	0.719	9.52875e-190	MuSC-like
CKB	4.7436e-128	0.427513	0.978	0.941	7.80844e-124	Differentiated
PTPRF	9.68755e-23	0.427116	0.621	0.364	1.59467e-18	unknown1
RFC2	7.25678e-266	0.426788	0.72	0.432	1.19454e-261	S-phase
ADIRF	7.74013e-10	0.426483	0.351	0.149	1.2741e-05	unknown2
RPL19	1.52063e-74	0.425969	1	1	2.50311e-70	unknown1
GADD45A	8.1806e-16	0.425895	0.964	0.803	1.34661e-11	unknown2
MORC4	2.59607e-12	0.425813	0.811	0.614	4.2734e-08	unknown2
NANOS1	8.02726e-11	0.425448	0.396	0.182	1.32137e-06	unknown2
NDUFS6	1.61086e-53	0.424456	1	0.992	2.65164e-49	unknown1
TROAP	3.91789e-297	0.423035	0.515	0.158	6.44924e-293	Cycling progenitors
E2F1	2.33462e-296	0.422973	0.558	0.233	3.84302e-292	S-phase
RASSF4	2.12313e-90	0.422756	0.714	0.55	3.49489e-86	Differentiated
PNRC1	7.91645e-152	0.422401	0.721	0.519	1.30313e-147	MuSC-like
PRR11	6.91618e-28	0.422032	0.811	0.524	1.13847e-23	unknown1
NOP10	2.17777e-43	0.422003	0.996	0.913	3.58483e-39	unknown1
HSPB11	1.63621e-08	0.421763	0.793	0.676	0.000269337	unknown2
PPIA	2.35777e-68	0.421619	1	1	3.88113e-64	unknown1
CCDC88A	9.3351e-133	0.421121	0.901	0.766	1.53665e-128	Cycling progenitors
SAMD5	5.31376e-244	0.420647	0.417	0.137	8.74698e-240	MuSC-like
PPP1CB	2.60315e-25	0.420529	0.885	0.684	4.28504e-21	unknown1
NET1	2.00434e-13	0.420478	0.838	0.663	3.29934e-09	unknown2
KPNB1	1.12159e-17	0.420272	0.991	0.961	1.84625e-13	unknown2
RANGAP1	2.17292e-246	0.4201	0.613	0.264	3.57684e-242	Cycling progenitors
CD63	1.51445e-44	0.419882	1	0.995	2.49294e-40	unknown1
KIF1B	3.40875e-95	0.419034	0.661	0.503	5.61115e-91	Differentiated
DHFR	3.66004e-10	0.418415	0.901	0.759	6.02479e-06	unknown2
CDC25B	9.80085e-141	0.418355	0.765	0.542	1.61332e-136	Cycling progenitors
FTH1	8.38501e-206	0.417522	0.999	0.999	1.38026e-201	MuSC-like
MIS18BP1	2.3244e-152	0.416829	0.724	0.467	3.82619e-148	Cycling progenitors
GRN	2.30942e-96	0.416612	0.54	0.369	3.80153e-92	MuSC-like
PHPT1	9.68384e-35	0.416421	1	0.988	1.59406e-30	unknown1
TMEM38A	4.75609e-202	0.415581	0.391	0.131	7.829e-198	Differentiated
HMGN2	9.20661e-213	0.415327	1	0.997	1.5155e-208	Cycling progenitors
HIST2H2AC	1.05228e-181	0.41494	0.406	0.175	1.73216e-177	S-phase
PCBP1	3.72068e-41	0.414833	0.996	0.959	6.12461e-37	unknown1
APOC1	3.64065e-47	0.414712	0.503	0.367	5.99287e-43	Differentiated
ACTA2	5.14785e-33	0.414606	0.272	0.174	8.47388e-29	MuSC-like
RGMA	4.76127e-20	0.414498	0.514	0.193	7.83753e-16	unknown2
MRAS	1.62026e-138	0.414242	0.538	0.306	2.66711e-134	Differentiated
RABGAP1	6.65258e-120	0.413126	0.788	0.631	1.09508e-115	Differentiated
SERPINE2	4.82e-08	0.412975	0.667	0.458	0.00079342	unknown2
PLXNC1	1.99856e-181	0.412928	0.222	0.047	3.28983e-177	MuSC-like
HK1	3.61538e-148	0.41284	0.513	0.277	5.95128e-144	MuSC-like
GPC3	1.62361e-20	0.41215	0.568	0.314	2.67262e-16	unknown1
EIF1	3.62999e-58	0.412042	1	1	5.97533e-54	unknown1
DBI	2.4163e-41	0.411601	1	0.986	3.97747e-37	unknown1
NACA	1.62853e-59	0.411548	1	1	2.68073e-55	unknown1
AKAP9	1.32294e-14	0.411337	0.955	0.839	2.17769e-10	unknown2
VGLL3	2.90159e-25	0.410889	0.749	0.511	4.77631e-21	unknown1
C1QTNF3	2.5667e-25	0.410851	0.609	0.319	4.22504e-21	unknown1
NKAIN3	5.53651e-53	0.410851	0.453	0.125	9.11365e-49	unknown1
TMSB15A	1.45121e-16	0.410497	0.919	0.591	2.38884e-12	unknown2
ANXA2	2.23751e-10	0.4102	0.955	0.707	3.68317e-06	unknown2
DTYMK	4.2589e-195	0.410122	0.956	0.807	7.01057e-191	Cycling progenitors
CKAP2	1.63311e-08	0.410093	0.793	0.645	0.000268826	unknown2
NARS1	4.10037e-56	0.409971	0.617	0.188	6.74962e-52	unknown1
XPO1	3.67762e-15	0.409822	0.973	0.867	6.05373e-11	unknown2
SP100	2.38913e-142	0.409229	0.311	0.115	3.93275e-138	MuSC-like
HNRNPAB	0	0.408785	0.997	0.975	0	S-phase
EZH2	6.73301e-246	0.408409	0.772	0.508	1.10832e-241	S-phase
PON2	4.87245e-09	0.408012	0.784	0.677	8.02054e-05	unknown2
IFI44	3.05236e-150	0.407877	0.457	0.216	5.02449e-146	MuSC-like
SERPINH1	6.34785e-137	0.407578	0.743	0.577	1.04492e-132	MuSC-like
IQGAP1	1.46364e-10	0.407183	0.685	0.462	2.4093e-06	unknown2
RYR1	4.84379e-136	0.406629	0.59	0.359	7.97337e-132	Differentiated
P4HB	2.01785e-33	0.40655	0.992	0.877	3.32158e-29	unknown1
ARID5B	2.10614e-147	0.406264	0.47	0.238	3.46692e-143	MuSC-like
FBN1	2.75991e-218	0.405804	0.357	0.108	4.54308e-214	MuSC-like
SHD	2.12104e-142	0.405794	0.756	0.529	3.49145e-138	Differentiated
DNAJC15	3.38623e-11	0.405685	0.802	0.647	5.57407e-07	unknown2
RPL27	1.26891e-64	0.404561	1	1	2.08876e-60	unknown1
SSR4	1.10381e-37	0.403438	0.984	0.919	1.81698e-33	unknown1
PSIP1	2.08717e-257	0.40338	0.908	0.732	3.43569e-253	S-phase
ENC1	1.44273e-89	0.402812	0.575	0.424	2.37488e-85	MuSC-like
RNF213	4.93273e-77	0.402739	0.465	0.305	8.11977e-73	MuSC-like
ALYREF	2.70468e-25	0.402623	0.852	0.658	4.45217e-21	unknown1
CKS2	6.67944e-16	0.402611	0.856	0.726	1.0995e-11	unknown1
EMP3	1.41705e-75	0.401931	0.602	0.453	2.3326e-71	MuSC-like
FBXO22	6.80892e-14	0.401896	0.73	0.484	1.12082e-09	unknown2
SUB1	7.54503e-42	0.401796	1	0.988	1.24199e-37	unknown1
ECM1	9.11795e-90	0.399993	0.371	0.201	1.50091e-85	MuSC-like
PDGFA	8.59096e-99	0.399941	0.613	0.435	1.41416e-94	MuSC-like
EID1	5.91645e-18	0.399727	1	0.939	9.73907e-14	unknown2
DLK1	1.03486e-17	0.399623	0.897	0.653	1.70349e-13	unknown1
SETBP1	9.38725e-23	0.399416	0.505	0.168	1.54524e-18	unknown2
SQSTM1	1.88279e-92	0.398956	0.826	0.721	3.09926e-88	MuSC-like
FNDC5	4.30975e-161	0.398691	0.961	0.858	7.09429e-157	Differentiated
LAMC1	2.66101e-116	0.398347	0.584	0.397	4.38029e-112	MuSC-like
DTL	1.09148e-242	0.398223	0.559	0.263	1.79669e-238	S-phase
PEG3	1.91521e-11	0.398218	0.946	0.815	3.15262e-07	unknown2
YARS1	6.19923e-24	0.397801	0.459	0.135	1.02046e-19	unknown2
HIPK2	1.30754e-09	0.397105	0.622	0.426	2.15234e-05	unknown2
KCNN3	7.39161e-11	0.396217	0.82	0.582	1.21673e-06	unknown2
CCDC102B	7.83742e-64	0.395798	0.27	0.147	1.29012e-59	MuSC-like
EFNA5	1.28762e-13	0.395584	0.748	0.476	2.11954e-09	unknown2
MACROH2A2	2.71104e-75	0.395304	0.494	0.11	4.46264e-71	unknown1
S100A2	1.15995e-07	0.39465	0.514	0.303	0.00190939	unknown2
UBE2E3	5.32561e-151	0.394393	0.957	0.885	8.76648e-147	Differentiated
SPDL1	1.5574e-198	0.394335	0.637	0.317	2.56364e-194	Cycling progenitors
BCOR	2.40347e-12	0.394271	0.532	0.279	3.95636e-08	unknown2
MYOM1	3.6603e-217	0.394177	0.198	0.026	6.02521e-213	Differentiated
RBX1	2.49197e-37	0.39386	0.996	0.968	4.10203e-33	unknown1
HARS1	3.04335e-23	0.393854	0.459	0.138	5.00966e-19	unknown2
DCLK1	2.15911e-85	0.3936	0.436	0.247	3.55411e-81	Differentiated
COX8A	3.58995e-42	0.393309	1	0.994	5.90941e-38	unknown1
CKS1B	3.04428e-26	0.392814	0.971	0.889	5.0112e-22	unknown1
LDB3	9.13033e-247	0.392744	0.293	0.059	1.50294e-242	Differentiated
CALM2	2.61852e-36	0.392228	1	0.989	4.31035e-32	unknown1
LOXL2	1.1496e-113	0.3921	0.482	0.277	1.89236e-109	MuSC-like
CENPV	1.01757e-213	0.391989	0.832	0.631	1.67501e-209	S-phase
EFEMP2	1.06427e-111	0.391776	0.337	0.155	1.7519e-107	MuSC-like
NDUFC2	9.70981e-28	0.391535	0.979	0.851	1.59833e-23	unknown1
H2AZ2	1.57173e-24	0.391467	0.342	0.259	2.58722e-20	Cycling progenitors
HMGB1	0	0.391225	1	0.997	0	S-phase
NES	9.12712e-162	0.39118	0.995	0.975	1.50241e-157	Differentiated
SRSF7	1.39166e-13	0.391093	0.991	0.91	2.29081e-09	unknown2
METRNL	4.5371e-14	0.390994	0.55	0.261	7.46852e-10	unknown2
SOX9	2.77868e-14	0.390909	0.505	0.225	4.57398e-10	unknown2
CUL3	6.67549e-11	0.390857	0.811	0.676	1.09885e-06	unknown2
HSPB11	1.04105e-146	0.39074	0.795	0.618	1.71367e-142	S-phase
MYO1E	5.97131e-11	0.390194	0.631	0.379	9.82938e-07	unknown2
TTYH3	2.60163e-31	0.39016	0.675	0.353	4.28254e-27	unknown1
ATRX	1.75933e-10	0.390135	0.901	0.77	2.89603e-06	unknown2
XRCC5	1.0256e-18	0.389321	0.991	0.991	1.68824e-14	unknown2
DGKH	2.96903e-13	0.389263	0.423	0.177	4.88731e-09	unknown2
MYL5	8.43401e-120	0.389202	0.28	0.101	1.38832e-115	Differentiated
BAX	4.58754e-27	0.389104	0.955	0.792	7.55156e-23	unknown1
SLITRK5	1.3158e-13	0.388936	0.351	0.127	2.16593e-09	unknown2
THSD4	4.07305e-15	0.388719	0.495	0.215	6.70465e-11	unknown2
NDUFB3	2.94614e-31	0.388418	0.942	0.777	4.84964e-27	unknown1
CASK	1.77988e-11	0.388242	0.613	0.378	2.92985e-07	unknown2
IFI27L2	5.85757e-192	0.388166	0.39	0.144	9.64214e-188	MuSC-like
MAT2A	1.64863e-12	0.388059	0.946	0.768	2.71382e-08	unknown2
TMSB4X	1.578e-63	0.387697	0.975	0.949	2.59755e-59	MuSC-like
TYMS	2.34299e-10	0.387525	0.973	0.843	3.85679e-06	unknown2
COX7A1	4.88632e-88	0.387278	0.401	0.216	8.04336e-84	Differentiated
SMC1A	2.82639e-206	0.387215	0.827	0.636	4.65252e-202	S-phase
HP1BP3	4.51083e-13	0.387118	0.964	0.876	7.42528e-09	unknown2
MX1	6.58534e-66	0.386966	0.265	0.132	1.08401e-61	MuSC-like
SHC1	8.62051e-147	0.385595	0.733	0.523	1.41902e-142	MuSC-like
ADSS2	1.00801e-23	0.385398	0.414	0.115	1.65928e-19	unknown2
MAN2A1	5.4971e-12	0.385371	0.577	0.32	9.04877e-08	unknown2
UXT	1.51896e-14	0.384864	0.928	0.712	2.50037e-10	unknown2
AHNAK	1.5437e-89	0.384327	0.722	0.57	2.54109e-85	MuSC-like
MSH6	1.34899e-180	0.383975	0.69	0.45	2.22058e-176	S-phase
TRMT112	1.14762e-30	0.383829	0.979	0.911	1.8891e-26	unknown1
VPS13D	5.569e-10	0.383672	0.477	0.246	9.16712e-06	unknown2
IL6ST	3.26904e-113	0.383613	0.492	0.296	5.38117e-109	MuSC-like
CDT1	2.71357e-226	0.383268	0.586	0.298	4.4668e-222	S-phase
NDUFA12	8.74744e-32	0.382954	0.934	0.798	1.43992e-27	unknown1
WDR76	8.98208e-305	0.382635	0.472	0.154	1.47854e-300	S-phase
B2M	7.34453e-32	0.382411	1	0.957	1.20898e-27	unknown1
CTNNB1	8.47564e-09	0.382074	0.753	0.609	0.000139517	unknown1
HNRNPA3	2.18134e-18	0.381956	1	0.996	3.59071e-14	unknown2
RBFOX1	1.06871e-121	0.381495	0.677	0.469	1.7592e-117	Differentiated
JADE1	3.18939e-12	0.381372	0.64	0.392	5.25006e-08	unknown2
EIF4EBP1	1.28202e-224	0.381208	0.958	0.859	2.11034e-220	S-phase
MSH2	9.89954e-210	0.381	0.755	0.524	1.62956e-205	S-phase
SEC61B	7.57561e-165	0.380972	0.964	0.892	1.24702e-160	MuSC-like
DUT	2.56655e-06	0.380686	0.946	0.841	0.042248	unknown2
EIF2S3	2.09421e-16	0.380565	0.991	0.857	3.44728e-12	unknown2
CRIM1	1.69472e-182	0.380474	0.297	0.088	2.78968e-178	MuSC-like
POLR1F	1.35175e-50	0.380064	0.469	0.133	2.22511e-46	unknown1
TRIAP1	1.76002e-25	0.379694	0.798	0.555	2.89717e-21	unknown1
THOC2	9.82222e-12	0.379291	0.775	0.585	1.61684e-07	unknown2
KARS1	1.5595e-59	0.377782	0.519	0.139	2.56709e-55	unknown1
B2M	4.8396e-73	0.377522	0.979	0.951	7.96646e-69	MuSC-like
EFHD2	7.67211e-86	0.377459	0.7	0.548	1.26291e-81	Differentiated
PCLAF	2.17346e-23	0.377389	0.971	0.859	3.57774e-19	unknown1
GNG5	1.1966e-17	0.376808	0.991	0.993	1.96972e-13	unknown2
KIF15	1.20323e-206	0.375733	0.583	0.256	1.98064e-202	Cycling progenitors
MME	7.37064e-12	0.374425	0.649	0.371	1.21328e-07	unknown2
ZC3H13	1.28742e-13	0.374401	0.919	0.768	2.11923e-09	unknown2
ANP32E	5.71195e-139	0.374301	0.912	0.754	9.40244e-135	Cycling progenitors
RRM2	2.38421e-08	0.374027	0.82	0.604	0.000392465	unknown2
GFUS	8.33107e-27	0.37396	0.45	0.119	1.37138e-22	unknown2
JAKMIP2	2.37781e-09	0.37283	0.721	0.51	3.91412e-05	unknown2
HSPB1	4.10614e-38	0.372673	1	0.986	6.75912e-34	unknown1
DIAPH3	1.37905e-08	0.372625	0.631	0.42	0.000227006	unknown2
SRSF7	1.37776e-30	0.372001	0.988	0.909	2.26794e-26	unknown1
KIF20B	1.18118e-09	0.37124	0.703	0.524	1.94433e-05	unknown2
DBI	2.37675e-13	0.370917	1	0.987	3.91236e-09	unknown2
ADCYAP1	6.32282e-25	0.370475	0.333	0.074	1.0408e-20	unknown2
PXMP2	4.07865e-230	0.369895	0.797	0.542	6.71386e-226	S-phase
POLR2J	2.88663e-29	0.369748	0.967	0.858	4.75168e-25	unknown1
MYL12A	8.02873e-99	0.369637	0.938	0.885	1.32161e-94	MuSC-like
CDKN1A	3.45576e-28	0.369478	0.523	0.44	5.68853e-24	MuSC-like
KDM5B	1.72007e-114	0.369451	0.694	0.493	2.83141e-110	MuSC-like
EID1	9.1564e-36	0.369357	0.992	0.939	1.50723e-31	unknown1
MGST3	2.46112e-13	0.368683	0.973	0.846	4.05124e-09	unknown2
SUMO1	4.80591e-30	0.368425	0.996	0.914	7.91101e-26	unknown1
WRNIP1	4.62757e-119	0.3684	0.619	0.407	7.61744e-115	Differentiated
PNKD	1.36074e-14	0.36754	0.973	0.801	2.23992e-10	unknown2
NDUFB11	2.54067e-19	0.367079	0.991	0.975	4.1822e-15	unknown2
CHCHD2	7.61838e-47	0.366752	1	0.999	1.25406e-42	unknown1
PPP1R14B	4.84659e-45	0.366736	1	0.999	7.97797e-41	unknown1
NDUFA4	4.10647e-42	0.366609	1	0.998	6.75966e-38	unknown1
RAB32	1.01599e-95	0.366516	0.387	0.209	1.67242e-91	MuSC-like
NAV1	1.38184e-95	0.366407	0.777	0.599	2.27465e-91	Cycling progenitors
SLCO3A1	3.12015e-14	0.36599	0.477	0.201	5.13607e-10	unknown2
SMC3	1.18359e-212	0.365811	0.876	0.712	1.9483e-208	S-phase
DYNC2I2	3.47981e-50	0.36574	0.49	0.141	5.72812e-46	unknown1
RPS7	4.40071e-54	0.365665	1	1	7.24401e-50	unknown1
KARS1	1.29852e-20	0.365546	0.459	0.144	2.13749e-16	unknown2
CRMP1	2.28816e-07	0.365014	0.739	0.593	0.00376655	unknown2
SAC3D1	1.95577e-193	0.364992	0.733	0.493	3.2194e-189	S-phase
MDFIC	6.61587e-13	0.364847	0.676	0.411	1.08904e-08	unknown2
MAP3K7	5.70281e-100	0.364471	0.692	0.507	9.38739e-96	Differentiated
BCL11A	6.61406e-09	0.364179	0.739	0.547	0.000108874	unknown2
ISOC1	2.14286e-10	0.364127	0.495	0.261	3.52737e-06	unknown2
MYBPHL	3.35295e-21	0.36386	0.716	0.425	5.5193e-17	unknown1
CLIC1	8.8802e-117	0.363303	0.943	0.88	1.46177e-112	MuSC-like
DEPDC1B	1.93082e-247	0.362963	0.474	0.153	3.17833e-243	Cycling progenitors
TARSL2	1.62084e-106	0.362384	0.633	0.425	2.66806e-102	Differentiated
RSL1D1	1.3507e-101	0.362052	0.976	0.938	2.22339e-97	Differentiated
WASF2	1.11015e-10	0.361978	0.964	0.863	1.82741e-06	unknown2
AGO2	1.00457e-13	0.36159	0.847	0.644	1.65362e-09	unknown2
CLTC	1.36997e-15	0.361452	0.928	0.682	2.2551e-11	unknown2
FNDC3B	3.42294e-102	0.361444	0.501	0.322	5.6345e-98	MuSC-like
H2AX	1.63233e-59	0.361358	0.29	0.15	2.68698e-55	Cycling progenitors
ACTN1	1.73068e-82	0.361149	0.77	0.672	2.84888e-78	MuSC-like
TNFAIP8L1	0	0.360667	0.395	0.081	0	Cycling progenitors
FAU	1.73235e-57	0.360656	1	1	2.85163e-53	unknown1
CDH13	5.59445e-110	0.360503	0.633	0.465	9.20903e-106	MuSC-like
SBK2	4.09833e-70	0.360308	0.436	0.091	6.74625e-66	unknown1
TLN1	5.78331e-109	0.360183	0.818	0.695	9.51991e-105	MuSC-like
NOTCH3	9.85766e-138	0.360121	0.436	0.216	1.62267e-133	MuSC-like
ASS1	9.71176e-82	0.360073	0.971	0.961	1.59865e-77	Differentiated
DDX1	2.06513e-35	0.359012	0.929	0.92	3.39941e-31	S-phase
SMC3	2.47584e-11	0.35862	0.91	0.765	4.07548e-07	unknown2
RPS26	2.96025e-42	0.358505	1	1	4.87286e-38	unknown1
PNN	4.30603e-06	0.358257	0.991	0.89	0.0708815	unknown2
MYBPC2	1.29768e-139	0.358239	0.387	0.164	2.13611e-135	Differentiated
TARS3	4.99273e-51	0.357847	0.498	0.143	8.21853e-47	unknown1
SGCA	1.06839e-27	0.357693	0.942	0.75	1.75867e-23	unknown1
HES4	2.15664e-85	0.357206	0.572	0.393	3.55005e-81	MuSC-like
H2AC20	1.12582e-37	0.356836	0.379	0.11	1.85321e-33	unknown1
JPT1	4.84778e-26	0.356572	0.996	0.978	7.97992e-22	unknown1
H3F3B	4.33889e-72	0.355875	0.763	0.694	7.14224e-68	MuSC-like
MSN	1.92079e-12	0.355803	0.856	0.592	3.16181e-08	unknown2
TMPO	4.19863e-118	0.355795	0.947	0.839	6.91136e-114	Cycling progenitors
LITAF	4.78482e-107	0.355508	0.49	0.291	7.87629e-103	MuSC-like
H3-3A	3.15118e-19	0.355399	0.342	0.261	5.18715e-15	Cycling progenitors
FOXM1	8.12297e-184	0.355381	0.59	0.276	1.33712e-179	Cycling progenitors
YARS1	1.68133e-53	0.35532	0.481	0.13	2.76764e-49	unknown1
POU2F2	1.49388e-35	0.355246	0.383	0.118	2.45908e-31	unknown1
COA1	7.47417e-24	0.35488	0.84	0.615	1.23032e-19	unknown1
ANAPC11	6.787e-15	0.354102	1	0.935	1.11721e-10	unknown2
FANCI	1.91836e-193	0.353945	0.633	0.367	3.15782e-189	S-phase
GPC1	3.67541e-25	0.353835	0.798	0.513	6.05009e-21	unknown1
RPL27	2.4007e-20	0.353664	1	1	3.95179e-16	unknown2
ADAM10	2.46487e-09	0.353618	0.721	0.541	4.05743e-05	unknown2
VASH2	3.46045e-96	0.353374	0.709	0.534	5.69624e-92	Differentiated
BRCA1	1.62049e-212	0.353239	0.571	0.294	2.66749e-208	S-phase
ZBTB18	9.44384e-10	0.35323	0.586	0.365	1.55455e-05	unknown2
DMPK	7.34233e-112	0.353179	0.636	0.418	1.20862e-107	Differentiated
KIF5B	7.91904e-14	0.353176	0.973	0.915	1.30355e-09	unknown2
CARHSP1	7.72302e-216	0.353165	0.967	0.891	1.27129e-211	S-phase
EPAS1	3.1426e-16	0.352969	0.378	0.122	5.17303e-12	unknown2
BCL11B	9.11814e-27	0.352802	0.539	0.25	1.50094e-22	unknown1
FLNA	6.32472e-110	0.352597	0.727	0.564	1.04111e-105	MuSC-like
SACS	1.74097e-08	0.352575	0.757	0.574	0.000286581	unknown2
NME1	2.23548e-14	0.352335	0.982	0.962	3.67983e-10	unknown2
SCN4A	3.32905e-10	0.352269	0.523	0.291	5.47995e-06	unknown2
MED4	3.84632e-08	0.352008	0.73	0.584	0.000633142	unknown2
SKA2	1.3071e-10	0.351829	0.82	0.634	2.15162e-06	unknown2
MYH9	2.41872e-63	0.351134	0.634	0.511	3.98146e-59	MuSC-like
TRDN	3.47663e-191	0.351089	0.214	0.038	5.72288e-187	Differentiated
PPM1G	9.49648e-228	0.350935	0.954	0.867	1.56321e-223	S-phase
CYP20A1	1.19885e-08	0.35078	0.613	0.403	0.000197343	unknown2
TMSB10	4.20951e-125	0.350713	1	1	6.92927e-121	MuSC-like
MRPL36	4.66689e-23	0.350513	0.864	0.689	7.68217e-19	unknown1
HEY1	2.50621e-88	0.350345	0.442	0.268	4.12547e-84	MuSC-like
RPA3	2.881e-194	0.350222	0.896	0.731	4.74241e-190	S-phase
POLD3	3.02377e-234	0.3501	0.571	0.278	4.97743e-230	S-phase
SPAG5	1.16809e-209	0.349769	0.496	0.188	1.9228e-205	Cycling progenitors
SNAI2	1.49677e-07	0.349674	0.55	0.37	0.00246383	unknown2
STMP1	4.606e-29	0.349667	0.947	0.734	7.58193e-25	unknown1
HARS1	5.11348e-53	0.349491	0.481	0.134	8.4173e-49	unknown1
CENPK	1.60015e-205	0.349048	0.703	0.428	2.63401e-201	S-phase
GGCT	6.9372e-201	0.348688	0.897	0.764	1.14193e-196	S-phase
KANK2	3.64116e-09	0.34862	0.676	0.491	5.99372e-05	unknown2
SEMA3A	2.20246e-142	0.348608	0.326	0.126	3.62547e-138	MuSC-like
SHC1	5.11191e-09	0.348427	0.784	0.572	8.41472e-05	unknown2
SKA2	6.87006e-126	0.348243	0.817	0.596	1.13088e-121	Cycling progenitors
PEG3	5.96933e-97	0.348056	0.903	0.793	9.82611e-93	Differentiated
SRL	6.66491e-145	0.347965	0.401	0.172	1.09711e-140	Differentiated
RYR3	2.5948e-13	0.34792	0.486	0.216	4.27129e-09	unknown2
CSRP1	1.45647e-73	0.347771	0.382	0.229	2.39749e-69	MuSC-like
FLNC	1.97334e-61	0.347563	0.771	0.673	3.24831e-57	Differentiated
C11orf96	9.10314e-140	0.347502	0.359	0.142	1.49847e-135	Differentiated
TPGS2	1.90703e-08	0.347453	0.748	0.604	0.000313916	unknown2
WARS1	2.34431e-46	0.347228	0.436	0.124	3.85896e-42	unknown1
FAM168B	2.45612e-24	0.34717	0.7	0.422	4.04302e-20	unknown1
STMP1	7.16781e-11	0.347086	0.946	0.736	1.17989e-06	unknown2
OXCT1	3.18551e-08	0.346989	0.595	0.402	0.000524367	unknown2
IGF2BP2	3.10717e-76	0.346982	0.52	0.364	5.11472e-72	MuSC-like
PCBP1	1.31814e-13	0.346449	0.973	0.96	2.16979e-09	unknown2
TMCO3	4.54041e-09	0.346344	0.505	0.279	7.47396e-05	unknown2
SNRPD1	3.42758e-16	0.346227	1	0.984	5.64213e-12	unknown2
RTL8A	4.59696e-24	0.34604	0.7	0.431	7.56706e-20	unknown1
DNAJC21	1.49888e-11	0.34602	0.91	0.727	2.46731e-07	unknown2
ARPC2	2.71844e-88	0.345999	0.972	0.949	4.47483e-84	MuSC-like
H3C2	6.52054e-24	0.345976	0.315	0.069	1.07335e-19	unknown2
MARCHF3	7.79057e-18	0.345627	0.387	0.123	1.28241e-13	unknown2
CALM2	1.14285e-13	0.345485	1	0.989	1.88124e-09	unknown2
HMGB1	2.2844e-211	0.344312	1	0.998	3.76034e-207	Cycling progenitors
RNF150	1.21772e-07	0.344122	0.468	0.271	0.00200448	unknown2
MEIS2	2.14141e-07	0.343929	0.45	0.268	0.00352498	unknown2
BARD1	1.60893e-125	0.343522	0.684	0.481	2.64846e-121	S-phase
SRRM1	1.41115e-12	0.343369	0.991	0.919	2.3229e-08	unknown2
RPS27L	1.97318e-114	0.343051	0.982	0.948	3.24804e-110	MuSC-like
PDLIM4	8.02891e-21	0.343044	0.889	0.699	1.32164e-16	unknown1
CSRP3	5.74351e-71	0.342887	0.176	0.064	9.45439e-67	Differentiated
EEF1B2	3.02805e-41	0.342687	1	1	4.98447e-37	unknown1
RAN	5.55083e-36	0.342243	1	0.999	9.13723e-32	unknown1
DENND2B	1.65226e-77	0.342015	0.407	0.075	2.71978e-73	unknown1
SCRIB	2.52664e-107	0.341823	0.724	0.532	4.1591e-103	Differentiated
KLHL23	7.95043e-171	0.341701	0.765	0.56	1.30872e-166	S-phase
ATP13A3	1.63324e-07	0.341361	0.559	0.392	0.00268848	unknown2
ESCO2	2.95437e-241	0.341203	0.506	0.212	4.86319e-237	S-phase
ARID1A	4.15307e-11	0.341175	0.883	0.682	6.83637e-07	unknown2
GBP1	1.96182e-93	0.340939	0.493	0.294	3.22935e-89	MuSC-like
SLC38A2	7.67204e-15	0.340834	0.667	0.462	1.2629e-10	unknown1
ZWINT	4.51226e-177	0.340625	0.634	0.385	7.42763e-173	S-phase
DDX39A	1.37641e-121	0.340526	0.768	0.549	2.26572e-117	Cycling progenitors
RANBP1	1.14268e-25	0.340219	0.996	0.985	1.88097e-21	unknown1
PCLAF	6.10387e-08	0.340087	0.973	0.86	0.00100476	unknown2
PCDH17	2.10358e-15	0.339927	0.496	0.424	3.46271e-11	Cycling progenitors
PUM1	9.9788e-11	0.339708	0.901	0.728	1.64261e-06	unknown2
MRPS9	1.73021e-05	0.339695	0.694	0.616	0.284809	unknown2
H1FX	5.09086e-36	0.339568	0.621	0.572	8.38007e-32	Cycling progenitors
CUL4A	6.87725e-10	0.338994	0.604	0.374	1.13206e-05	unknown2
MTUS1	1.48307e-26	0.338641	0.423	0.108	2.44128e-22	unknown2
SAMD9	1.02556e-87	0.338628	0.354	0.18	1.68817e-83	MuSC-like
KIF5B	2.95207e-105	0.338453	0.968	0.904	4.8594e-101	Cycling progenitors
AURKB	9.38602e-15	0.337961	0.613	0.402	1.54503e-10	unknown1
NCAPH	1.06144e-168	0.337933	0.566	0.267	1.74723e-164	Cycling progenitors
APLP2	1.08627e-73	0.337404	0.689	0.573	1.78811e-69	MuSC-like
G3BP1	2.07249e-12	0.336769	0.964	0.869	3.41153e-08	unknown2
COPRS	2.20182e-22	0.336637	0.807	0.576	3.62442e-18	unknown1
PRSS23	1.66159e-160	0.336455	0.196	0.04	2.73515e-156	MuSC-like
BRD8	5.0699e-147	0.336452	0.609	0.334	8.34555e-143	Cycling progenitors
TPM4	5.97467e-86	0.335936	0.912	0.834	9.83491e-82	MuSC-like
MYCN	3.5696e-23	0.335899	0.711	0.66	5.87591e-19	Differentiated
LOXL1	4.47224e-82	0.335827	0.607	0.459	7.36175e-78	MuSC-like
SIVA1	8.4869e-226	0.334148	0.949	0.873	1.39703e-221	S-phase
SMC1A	1.40487e-06	0.334008	0.82	0.698	0.0231255	unknown2
NDE1	4.62962e-236	0.333417	0.445	0.138	7.62082e-232	Cycling progenitors
ERH	2.52356e-33	0.333403	1	0.987	4.15404e-29	unknown1
LBR	2.57261e-15	0.3333	0.802	0.624	4.23478e-11	unknown1
MAGED2	2.90019e-22	0.33328	0.926	0.752	4.774e-18	unknown1
ZMAT3	2.96544e-58	0.332492	0.585	0.465	4.88142e-54	MuSC-like
PTTG1IP	1.71973e-70	0.332358	0.794	0.72	2.83085e-66	MuSC-like
ATP6V0E1	2.29666e-83	0.332141	0.759	0.66	3.78052e-79	MuSC-like
VGLL3	1.18343e-09	0.332132	0.748	0.514	1.94805e-05	unknown2
LBR	6.59221e-10	0.332098	0.838	0.626	1.08514e-05	unknown2
ZNF395	2.21243e-13	0.331979	0.477	0.207	3.64188e-09	unknown2
RPL23	1.23119e-11	0.331924	1	1	2.02666e-07	unknown2
CSTB	6.58877e-24	0.331801	0.955	0.811	1.08458e-19	unknown1
UBE2T	1.85093e-161	0.331781	0.807	0.606	3.04682e-157	S-phase
FXR1	3.25372e-158	0.331686	0.988	0.958	5.35594e-154	Differentiated
VARS1	2.0853e-55	0.331581	0.42	0.103	3.43262e-51	unknown1
SLC25A5	2.46489e-27	0.331301	0.988	0.925	4.05746e-23	unknown1
DDX46	1.71222e-10	0.331168	0.982	0.907	2.81849e-06	unknown2
CELF4	4.22276e-28	0.331136	0.351	0.073	6.95109e-24	unknown2
BOLA3	1.27755e-09	0.331028	0.793	0.634	2.10297e-05	unknown2
ASF1B	8.62166e-228	0.331012	0.452	0.179	1.41921e-223	S-phase
ROCK1	2.11269e-07	0.330726	0.694	0.531	0.00347771	unknown2
S100A16	6.30177e-88	0.330576	0.28	0.127	1.03733e-83	MuSC-like
1	1.32452e-10	0.330373	0.964	0.832	2.1803e-06	unknown2
RTL8C	8.32327e-09	0.330346	0.82	0.604	0.000137009	unknown2
DSEL	3.39787e-06	0.330211	0.505	0.325	0.0559323	unknown2
IGF2BP1	1.2163e-15	0.330203	0.486	0.183	2.00214e-11	unknown2
H2AZ1	1.57384e-05	0.32996	0.278	0.274	0.25907	S-phase
USP18	2.77337e-13	0.329843	0.539	0.321	4.56525e-09	unknown1
MARCHF3	5.83033e-58	0.329592	0.469	0.118	9.59731e-54	unknown1
CYFIP2	6.78299e-26	0.32951	0.519	0.233	1.11655e-21	unknown1
NDUFA1	4.02045e-10	0.32951	0.946	0.848	6.61807e-06	unknown2
ACTG1	7.59303e-32	0.329421	1	0.998	1.24989e-27	unknown1
PBX1	2.23521e-72	0.328752	0.584	0.44	3.67937e-68	MuSC-like
UXT	6.47287e-24	0.328594	0.901	0.71	1.0655e-19	unknown1
PSME3IP1	3.64169e-52	0.328521	0.432	0.112	5.99458e-48	unknown1
NUCKS1	1.23219e-12	0.328326	1	0.998	2.02831e-08	unknown2
KMT2E	1.69171e-12	0.327799	0.892	0.625	2.78473e-08	unknown2
NUP155	1.0785e-07	0.327645	0.55	0.376	0.00177532	unknown2
TCEAL3	5.45062e-08	0.327567	0.468	0.261	0.000897227	unknown2
SRSF1	7.67509e-09	0.327473	0.604	0.406	0.00012634	unknown2
MED10	5.41945e-16	0.327133	0.724	0.542	8.92096e-12	unknown1
BLM	1.0423e-216	0.32699	0.522	0.242	1.71572e-212	S-phase
MCM5	6.85957e-169	0.326968	0.583	0.334	1.12915e-164	S-phase
ABCF2	2.39946e-55	0.326858	0.42	0.103	3.94975e-51	unknown1
RABAC1	6.95853e-123	0.326845	0.887	0.787	1.14544e-118	MuSC-like
MYMK	1.80151e-210	0.326005	0.385	0.121	2.96547e-206	Differentiated
CELF1	2.36052e-10	0.325947	0.919	0.736	3.88566e-06	unknown2
CLCN5	1.395e-16	0.325713	0.922	0.775	2.29631e-12	unknown1
RPL36AL	4.44313e-34	0.325605	1	0.988	7.31384e-30	unknown1
PXDN	6.74772e-68	0.325576	0.918	0.873	1.11074e-63	MuSC-like
TES	8.12063e-139	0.325177	0.32	0.122	1.33674e-134	MuSC-like
PRKDC	3.04234e-164	0.325099	0.993	0.973	5.008e-160	S-phase
CKAP4	1.71778e-100	0.325008	0.738	0.585	2.82764e-96	MuSC-like
SERF2	2.50995e-43	0.32488	1	1	4.13162e-39	unknown1
VGLL2	3.06674e-30	0.324817	0.638	0.295	5.04816e-26	unknown1
C4orf3	1.07675e-105	0.324754	0.892	0.811	1.77244e-101	Differentiated
GPX3	1.75461e-91	0.324718	0.118	0.025	2.88827e-87	MuSC-like
RAD51	2.357e-192	0.324692	0.506	0.246	3.87987e-188	S-phase
SUN2	3.85427e-203	0.324627	0.428	0.144	6.34451e-199	Cycling progenitors
DCAF7	1.78012e-116	0.324569	0.778	0.581	2.93026e-112	Cycling progenitors
PTMA	5.66485e-42	0.324461	1	1	9.32491e-38	unknown1
SP110	9.91597e-83	0.324408	0.371	0.197	1.63227e-78	MuSC-like
SLTM	5.46555e-09	0.324256	0.865	0.728	8.99685e-05	unknown2
JUND	1.85953e-21	0.324085	0.938	0.823	3.06097e-17	unknown1
CDKN2A	7.93143e-11	0.323989	0.991	0.801	1.30559e-06	unknown2
JUN	2.00626e-97	0.323749	0.774	0.606	3.30251e-93	MuSC-like
IFTAP	1.9594e-71	0.323669	0.428	0.087	3.22537e-67	unknown1
GOLM2	1.76089e-24	0.323638	0.36	0.087	2.89859e-20	unknown2
RCN2	4.5969e-11	0.32336	0.973	0.861	7.56696e-07	unknown2
FILIP1L	3.3242e-116	0.323196	0.192	0.054	5.47197e-112	MuSC-like
CELF2	2.42152e-09	0.322949	0.964	0.819	3.98606e-05	unknown2
MXD4	1.09163e-112	0.322802	0.568	0.365	1.79693e-108	MuSC-like
BDP1	1.0126e-05	0.322723	0.703	0.622	0.166684	unknown2
TRIM58	2.76918e-24	0.322713	0.523	0.24	4.55835e-20	unknown1
CHCHD2	3.69972e-19	0.322665	1	0.999	6.09011e-15	unknown2
EXT1	3.33493e-122	0.322643	0.357	0.165	5.48964e-118	MuSC-like
SNF8	1.36534e-18	0.32259	0.844	0.704	2.24748e-14	unknown1
INTS6	4.90474e-05	0.322296	0.459	0.326	0.80737	unknown2
H1-4	1.06229e-36	0.322108	0.362	0.103	1.74864e-32	unknown1
ALDH1A3	4.17535e-17	0.321993	0.423	0.141	6.87304e-13	unknown2
MAP1B	4.01106e-66	0.32186	0.74	0.607	6.60261e-62	MuSC-like
MIDEAS	2.36274e-18	0.321788	0.369	0.11	3.8893e-14	unknown2
CRYAB	7.8949e-18	0.321766	0.319	0.242	1.29958e-13	Differentiated
PDE7A	2.35222e-11	0.32174	0.486	0.238	3.87198e-07	unknown2
WAC	8.66218e-09	0.321611	0.802	0.642	0.000142588	unknown2
CENPX	1.84311e-09	0.321509	0.847	0.691	3.03394e-05	unknown2
UBE2H	7.98071e-99	0.321232	0.605	0.423	1.3137e-94	MuSC-like
AOPEP	2.16857e-07	0.321227	0.586	0.408	0.00356969	unknown2
AKR1B1	5.04469e-22	0.321215	0.955	0.803	8.30407e-18	unknown1
CREB5	2.11278e-125	0.321145	0.423	0.21	3.47785e-121	MuSC-like
RPL7	1.73419e-128	0.32099	1	1	2.85465e-124	Differentiated
MIB1	3.70466e-08	0.320855	0.685	0.5	0.000609824	unknown2
RBBP8	7.84056e-153	0.320766	0.607	0.377	1.29064e-148	S-phase
SSH2	2.28178e-06	0.320727	0.523	0.367	0.0375604	unknown2
TOM1L1	2.3938e-13	0.32065	0.432	0.179	3.94043e-09	unknown2
MTHFD2	3.6059e-158	0.320569	0.822	0.643	5.93567e-154	S-phase
NBDY	4.26966e-08	0.320539	0.766	0.604	0.000702829	unknown2
PARP14	4.43456e-68	0.320454	0.395	0.235	7.29972e-64	MuSC-like
PSMB2	9.53356e-09	0.32034	0.964	0.906	0.000156932	unknown2
SMYD1	1.9158e-124	0.320189	0.404	0.189	3.15359e-120	Differentiated
CNR1	1.48104e-21	0.320122	0.36	0.094	2.43794e-17	unknown2
DAPK1	4.97571e-08	0.320058	0.532	0.331	0.000819052	unknown2
ZNF706	1.68409e-24	0.319906	0.947	0.76	2.77218e-20	unknown1
ATP5MC2	7.01774e-37	0.319872	1	1	1.15519e-32	unknown1
EEF2	5.32783e-151	0.319772	1	1	8.77014e-147	Differentiated
CAMTA1	9.55605e-10	0.319679	0.874	0.677	1.57302e-05	unknown2
ACVR2A	8.46133e-97	0.319065	0.565	0.361	1.39282e-92	Differentiated
SNRPG	5.47273e-27	0.318836	1	0.986	9.00866e-23	unknown1
MYL6	1.44318e-110	0.318767	0.998	0.995	2.37561e-106	MuSC-like
EMC10	2.03073e-64	0.318504	0.767	0.666	3.34278e-60	Differentiated
SGTA	4.49737e-96	0.318354	0.771	0.639	7.40312e-92	Differentiated
CSRP2	1.66722e-19	0.318301	0.63	0.356	2.74441e-15	unknown1
H3C2	1.35464e-47	0.318126	0.309	0.067	2.22988e-43	unknown1
OCIAD2	6.16997e-07	0.317956	0.811	0.667	0.0101564	unknown2
PFDN2	4.2004e-105	0.317871	0.964	0.934	6.91428e-101	Differentiated
TIMP3	3.04203e-58	0.31779	0.445	0.307	5.00748e-54	MuSC-like
ZNF644	6.10276e-09	0.317573	0.82	0.68	0.000100458	unknown2
RIF1	2.51678e-08	0.317423	0.874	0.714	0.000414286	unknown2
TAF15	2.39745e-07	0.317375	0.703	0.535	0.00394644	unknown2
PLTP	6.99565e-93	0.317299	0.24	0.095	1.15155e-88	MuSC-like
CANX	1.16595e-11	0.317216	0.991	0.948	1.91926e-07	unknown2
GDI1	1.83097e-08	0.317031	0.514	0.317	0.000301396	unknown2
H2AZ1	2.86664e-17	0.316838	0.342	0.26	4.71877e-13	Cycling progenitors
ACTR3	2.89883e-11	0.316795	0.919	0.735	4.77176e-07	unknown2
FANCI	1.0448e-07	0.316413	0.658	0.453	0.00171984	unknown2
KLHL40	1.69917e-210	0.316282	0.297	0.072	2.797e-206	Differentiated
FTL	1.56802e-09	0.316164	1	0.997	2.58112e-05	unknown2
DYNLT2B	7.06538e-55	0.315971	0.399	0.095	1.16303e-50	unknown1
HMGB2	1.16538e-17	0.31586	0.963	0.833	1.91833e-13	unknown1
CRPPA	7.7539e-09	0.315768	0.423	0.218	0.000127637	unknown2
LMNB1	1.09555e-07	0.315754	0.802	0.608	0.00180338	unknown2
CAVIN1	3.10915e-92	0.315707	0.475	0.285	5.11797e-88	MuSC-like
CAVIN4	1.91857e-10	0.315492	0.514	0.258	3.15816e-06	unknown2
PTCHD4	1.4627e-32	0.315446	0.399	0.136	2.40775e-28	unknown1
RPS2	5.0727e-115	0.31543	1	1	8.35017e-111	Differentiated
NAB1	4.15854e-10	0.315407	0.495	0.264	6.84537e-06	unknown2
MAGOHB	4.30277e-18	0.315015	0.642	0.43	7.08279e-14	unknown1
TMSB4X	9.31019e-08	0.314943	0.955	0.955	0.00153255	unknown2
UBE3A	5.933e-09	0.314827	0.838	0.663	9.76631e-05	unknown2
FOXN3	6.5559e-07	0.314621	0.694	0.583	0.0107917	unknown2
ARMCX2	3.96338e-19	0.314238	0.728	0.498	6.52412e-15	unknown1
MKI67	1.85327e-07	0.314214	0.838	0.587	0.00305066	unknown2
TGFBR1	1.66058e-08	0.313903	0.568	0.36	0.000273348	unknown2
APPL1	4.01107e-09	0.313583	0.811	0.684	6.60262e-05	unknown2
CENPW	4.9887e-89	0.313504	0.763	0.591	8.2119e-85	Cycling progenitors
SMURF2	4.60616e-65	0.313425	0.412	0.269	7.5822e-61	MuSC-like
HNRNPR	1.02912e-11	0.313332	0.991	0.971	1.69403e-07	unknown2
DLGAP1	2.94753e-12	0.312886	0.27	0.087	4.85194e-08	unknown2
SSH2	6.82735e-16	0.312864	0.576	0.364	1.12385e-11	unknown1
PPIA	5.55262e-20	0.312806	1	1	9.14016e-16	unknown2
ETV5	1.7999e-06	0.312586	0.568	0.405	0.0296281	unknown2
LRP1	1.2235e-123	0.312558	0.38	0.178	2.014e-119	MuSC-like
KIAA0586	9.54784e-118	0.312062	0.618	0.373	1.57167e-113	Cycling progenitors
CDCA5	1.34016e-188	0.311667	0.583	0.31	2.20603e-184	S-phase
TXNL4A	4.27691e-10	0.31164	0.982	0.817	7.04022e-06	unknown2
TMPO	1.47169e-168	0.311577	0.95	0.812	2.42255e-164	S-phase
EEF1A2	9.89789e-74	0.31141	0.203	0.078	1.62929e-69	Differentiated
UBE2T	2.69487e-112	0.311293	0.843	0.635	4.43603e-108	Cycling progenitors
ITM2C	7.41047e-72	0.311243	0.454	0.297	1.21984e-67	MuSC-like
NRM	2.65998e-23	0.311219	0.498	0.243	4.3786e-19	unknown1
AGL	2.29158e-45	0.310977	0.349	0.226	3.77217e-41	Differentiated
HNRNPD	4.10342e-239	0.310886	0.997	0.98	6.75465e-235	S-phase
LAMA4	8.30844e-39	0.310875	0.249	0.152	1.36765e-34	MuSC-like
POLR1G	1.82029e-20	0.310774	0.369	0.102	2.99638e-16	unknown2
ADAMTS5	5.93519e-15	0.31074	0.481	0.436	9.76991e-11	MuSC-like
NQO1	3.54675e-43	0.310681	0.461	0.348	5.8383e-39	MuSC-like
NKX6-2	7.40983e-20	0.310373	0.234	0.047	1.21973e-15	unknown2
ARPP21	1.99936e-64	0.310301	0.411	0.255	3.29115e-60	Differentiated
SLC35B1	3.83849e-20	0.310213	0.609	0.362	6.31854e-16	unknown1
FABP7	8.90212e-73	0.31002	0.107	0.024	1.46538e-68	Differentiated
TULP4	3.69598e-100	0.309952	0.715	0.529	6.08396e-96	Differentiated
DDX58	2.00038e-64	0.309871	0.348	0.204	3.29282e-60	MuSC-like
FAM50A	1.03138e-07	0.309737	0.775	0.598	0.00169776	unknown2
HES1	5.09512e-63	0.309656	0.391	0.248	8.38707e-59	MuSC-like
SPRED1	2.71938e-09	0.309513	0.559	0.326	4.47637e-05	unknown2
MT-ND4	3.19345e-21	0.309379	1	0.999	5.25674e-17	unknown1
IDI1	5.06731e-06	0.309355	0.802	0.681	0.0834129	unknown2
ANKRD18A	6.89064e-08	0.309334	0.396	0.203	0.00113427	unknown2
ARMCX2	1.81713e-07	0.309249	0.685	0.501	0.00299118	unknown2
SH3BP4	1.40831e-11	0.308957	0.486	0.231	2.31822e-07	unknown2
TNFRSF10B	1.30906e-20	0.308907	0.543	0.293	2.15484e-16	unknown1
DMD	6.50895e-09	0.30888	0.414	0.203	0.000107144	unknown2
GOLGA4	4.83661e-08	0.308687	0.775	0.608	0.000796155	unknown2
CEP152	5.43642e-09	0.308421	0.523	0.296	8.94889e-05	unknown2
COX7B	2.38884e-11	0.308401	1	0.973	3.93228e-07	unknown2
ATP5MC1	5.87059e-23	0.308296	1	0.964	9.66357e-19	unknown1
NUSAP1	3.25381e-224	0.308241	0.409	0.12	5.3561e-220	Cycling progenitors
EPC2	4.24633e-09	0.308053	0.559	0.341	6.98988e-05	unknown2
HMGB3	7.00889e-17	0.308024	0.84	0.664	1.15373e-12	unknown1
NMU	9.7573e-86	0.307947	0.221	0.078	1.60615e-81	Cycling progenitors
BRI3	1.00359e-24	0.30785	1	0.918	1.65201e-20	unknown1
MICOS13	1.44252e-135	0.307719	0.973	0.926	2.37453e-131	Differentiated
TK1	1.28268e-164	0.307678	0.51	0.266	2.11143e-160	S-phase
DCP2	5.20869e-97	0.30765	0.777	0.591	8.57402e-93	Cycling progenitors
ATP6AP1	3.05696e-23	0.307521	0.572	0.296	5.03206e-19	unknown1
CD44	1.78164e-152	0.307322	0.26	0.077	2.93275e-148	MuSC-like
CDKN3	0.000107844	0.307286	0.586	0.44	1	unknown2
LMOD3	1.75576e-148	0.307053	0.217	0.053	2.89016e-144	Differentiated
UPF3B	1.37804e-08	0.306819	0.649	0.446	0.00022684	unknown2
GAS1	4.30094e-18	0.306787	0.856	0.636	7.07978e-14	unknown1
EFNA5	3.4497e-14	0.306447	0.663	0.475	5.67855e-10	unknown1
PRIM1	1.1777e-199	0.306427	0.499	0.232	1.93862e-195	S-phase
SFRP1	5.08716e-42	0.306364	0.539	0.427	8.37397e-38	MuSC-like
MINDY2	2.12243e-06	0.306348	0.685	0.556	0.0349373	unknown2
CSTB	1.08318e-09	0.306344	0.946	0.813	1.78302e-05	unknown2
CSDE1	6.24797e-13	0.306114	1	0.983	1.02848e-08	unknown2
CREB5	2.58938e-19	0.306104	0.502	0.257	4.26237e-15	unknown1
SFPQ	2.98233e-107	0.306032	0.984	0.964	4.90921e-103	Cycling progenitors
NONO	9.96179e-21	0.305979	0.975	0.893	1.63981e-16	unknown1
ALPK3	6.24963e-88	0.305777	0.631	0.456	1.02875e-83	Differentiated
NSD3	2.82901e-10	0.30576	0.82	0.623	4.65683e-06	unknown2
NPNT	6.00454e-06	0.305514	0.405	0.25	0.0988408	unknown2
TMEM256	2.52122e-17	0.305495	0.708	0.514	4.15018e-13	unknown1
NFASC	1.65546e-68	0.304624	0.612	0.452	2.72505e-64	Differentiated
RTN4	9.00046e-24	0.304337	1	0.969	1.48157e-19	unknown1
DIAPH3	1.42914e-99	0.304287	0.62	0.378	2.3525e-95	Cycling progenitors
PKMYT1	1.4768e-195	0.304272	0.453	0.197	2.43096e-191	S-phase
CAVIN2	2.176e-95	0.304263	0.198	0.066	3.58192e-91	MuSC-like
CDK5RAP2	2.95312e-98	0.303926	0.706	0.49	4.86114e-94	Cycling progenitors
KANSL1	1.95696e-05	0.303901	0.631	0.516	0.322136	unknown2
CDK6	6.56007e-67	0.303557	0.978	0.969	1.07985e-62	MuSC-like
C21orf58	1.24977e-102	0.303551	0.687	0.442	2.05724e-98	Cycling progenitors
H2AFX	9.06674e-69	0.303432	0.436	0.267	1.49248e-64	Cycling progenitors
ARHGEF39	3.5892e-266	0.303282	0.372	0.084	5.90818e-262	Cycling progenitors
MYH7	8.40523e-80	0.30327	0.059	0.005	1.38358e-75	Differentiated
ATP5ME	1.27119e-145	0.303217	0.997	0.992	2.09251e-141	Differentiated
CYCS	5.59988e-22	0.303144	0.984	0.939	9.21796e-18	unknown1
MPP6	3.38429e-07	0.303128	0.595	0.425	0.00557088	unknown2
DCX	1.91897e-18	0.303063	0.675	0.409	3.15882e-14	unknown1
ZMAT3	7.37321e-11	0.303035	0.784	0.491	1.2137e-06	unknown2
MDM2	1.76013e-18	0.302916	0.479	0.427	2.89734e-14	MuSC-like
PRKDC	4.09417e-09	0.302874	1	0.98	6.73941e-05	unknown2
COL5A2	1.30035e-23	0.302856	0.617	0.309	2.14051e-19	unknown1
PDS5B	1.02437e-07	0.302708	0.721	0.57	0.00168621	unknown2
RPL10	9.92576e-15	0.302633	1	0.999	1.63388e-10	unknown2
DCP2	6.79742e-07	0.302554	0.748	0.623	0.0111892	unknown2
GSN	2.41563e-97	0.302189	0.42	0.236	3.97637e-93	MuSC-like
BUB3	6.50511e-09	0.302118	0.892	0.747	0.000107081	unknown2
STT3B	2.3982e-08	0.302106	0.559	0.358	0.000394767	unknown2
RAI14	1.58346e-51	0.302095	0.448	0.331	2.60654e-47	MuSC-like
KHSRP	1.36461e-08	0.302028	0.811	0.649	0.000224629	unknown2
SNRPN	2.70675e-19	0.30194	0.881	0.695	4.45558e-15	unknown1
DLGAP4	7.21465e-92	0.30193	0.54	0.357	1.1876e-87	MuSC-like
YWHAG	6.92317e-10	0.301857	0.946	0.813	1.13962e-05	unknown2
MLLT11	5.57891e-70	0.301828	0.77	0.645	9.18344e-66	Differentiated
RFC4	1.37482e-165	0.301513	0.552	0.312	2.26309e-161	S-phase
CCDC18	5.98705e-138	0.301395	0.53	0.264	9.85529e-134	Cycling progenitors
PHACTR2	4.84112e-66	0.301394	0.505	0.362	7.96896e-62	MuSC-like
JUN	4.00881e-08	0.301388	0.784	0.645	0.000659889	unknown2
LAMTOR2	6.8611e-17	0.300618	0.852	0.672	1.12941e-12	unknown1
USP22	7.60193e-17	0.300307	0.897	0.733	1.25135e-12	unknown1
PBX1	1.52354e-07	0.300242	0.658	0.473	0.0025079	unknown2
IRS1	3.93614e-18	0.299922	0.453	0.235	6.47928e-14	unknown1
HUWE1	2.543e-06	0.299796	0.748	0.615	0.0418603	unknown2
ODC1	2.9648e-23	0.299657	0.996	0.971	4.88036e-19	unknown1
USP9X	4.12823e-07	0.299594	0.694	0.557	0.00679548	unknown2
CHRNA1	4.7235e-113	0.299527	0.966	0.89	7.77535e-109	Differentiated
FUS	2.17207e-175	0.299406	0.987	0.958	3.57545e-171	S-phase
TMEM98	1.26991e-26	0.299311	0.584	0.277	2.0904e-22	unknown1
PRKCA	4.94268e-09	0.299284	0.459	0.24	8.13614e-05	unknown2
IPO5	3.161e-06	0.298923	0.829	0.734	0.0520332	unknown2
RND3	3.45654e-24	0.298668	0.649	0.608	5.68982e-20	MuSC-like
MZT2A	8.73206e-20	0.298616	0.955	0.845	1.43738e-15	unknown1
NNMT	4.303e-12	0.29852	0.609	0.384	7.08316e-08	unknown1
SEC61G	1.26847e-10	0.298472	1	0.975	2.08803e-06	unknown2
UBALD2	1.3165e-144	0.298454	0.439	0.187	2.16709e-140	Cycling progenitors
CENPK	4.8688e-06	0.298288	0.649	0.518	0.0801453	unknown2
ITGB1	1.16208e-10	0.298279	0.982	0.872	1.91291e-06	unknown2
CNN3	2.54289e-70	0.298032	0.894	0.845	4.18586e-66	Differentiated
CDCA4	3.1264e-168	0.297776	0.606	0.35	5.14636e-164	S-phase
DOCK10	1.67126e-26	0.297538	0.387	0.091	2.75106e-22	unknown2
PSME3IP1	2.57639e-12	0.297505	0.324	0.117	4.24099e-08	unknown2
ITGB1	1.55952e-61	0.297358	0.9	0.864	2.56712e-57	MuSC-like
LRRC75A	0.000554294	0.297214	0.317	0.242	1	unknown1
TCAF1	3.08319e-54	0.297038	0.695	0.582	5.07524e-50	Differentiated
COX8A	4.07335e-13	0.296965	1	0.994	6.70514e-09	unknown2
UBXN4	5.02843e-08	0.296939	0.928	0.808	0.00082773	unknown2
F2R	3.80495e-81	0.296826	0.344	0.186	6.26332e-77	MuSC-like
SLF2	1.29997e-07	0.296753	0.847	0.728	0.00213987	unknown2
FAM95C	9.22169e-12	0.296695	0.432	0.189	1.51798e-07	unknown2
OCLN	7.35434e-16	0.296552	0.324	0.099	1.2106e-11	unknown2
LIG1	9.27818e-173	0.296525	0.535	0.286	1.52728e-168	S-phase
TARDBP	2.14968e-07	0.296191	0.703	0.527	0.00353859	unknown2
HSD17B10	4.86036e-17	0.296176	0.835	0.673	8.00064e-13	unknown1
ATP6V1G1	2.86889e-90	0.29606	0.909	0.84	4.72248e-86	MuSC-like
PIMREG	5.35867e-12	0.295872	0.543	0.363	8.8209e-08	unknown1
GAPDH	7.01064e-28	0.295799	1	1	1.15402e-23	unknown1
PCBP4	3.85809e-16	0.295517	0.675	0.455	6.35081e-12	unknown1
KIAA1549	6.56738e-07	0.295509	0.495	0.308	0.0108106	unknown2
RIF1	1.86923e-116	0.295462	0.807	0.67	3.07694e-112	S-phase
SERPINE2	1.40693e-43	0.295421	0.543	0.433	2.31594e-39	MuSC-like
MIDEAS	3.1403e-42	0.295307	0.387	0.107	5.16926e-38	unknown1
EPB41L3	1.26778e-08	0.295133	0.595	0.361	0.00020869	unknown2
EIF3E	7.36019e-80	0.294877	0.997	0.994	1.21156e-75	Differentiated
SUPT16H	1.18718e-168	0.294856	0.983	0.945	1.95421e-164	S-phase
FOXC2	3.10748e-12	0.294682	0.441	0.187	5.11522e-08	unknown2
COX10	1.11103e-06	0.294428	0.495	0.313	0.0182887	unknown2
PLAT	4.77288e-55	0.294359	0.46	0.323	7.85664e-51	MuSC-like
GFUS	2.74366e-44	0.294305	0.416	0.116	4.51634e-40	unknown1
ANKRD10	7.4116e-09	0.294163	0.631	0.422	0.000122002	unknown2
STAG2	1.08037e-07	0.294096	0.784	0.629	0.0017784	unknown2
PKIA	5.09545e-15	0.293823	0.564	0.34	8.38762e-11	unknown1
PEDS1	5.08577e-15	0.293791	0.333	0.107	8.37168e-11	unknown2
WBP4	2.40799e-05	0.293781	0.559	0.412	0.396379	unknown2
SLC7A7	9.93618e-19	0.293779	0.551	0.311	1.63559e-14	unknown1
RPL32	3.62614e-48	0.293736	1	1	5.96899e-44	unknown1
LMO4	1.91161e-75	0.293686	0.938	0.86	3.1467e-71	Cycling progenitors
GALNT2	7.89901e-87	0.293623	0.417	0.25	1.30026e-82	MuSC-like
MYCBP2	9.14134e-08	0.293566	0.703	0.551	0.00150476	unknown2
ATP5IF1	1.56768e-08	0.293351	1	0.908	0.000258055	unknown2
CBX5	1.06161e-16	0.293315	0.979	0.945	1.74751e-12	unknown1
SH3GLB1	1.99933e-96	0.293284	0.942	0.897	3.2911e-92	Differentiated
CDC27	3.5605e-102	0.293238	0.626	0.401	5.86094e-98	Cycling progenitors
5	7.33049e-10	0.293208	0.982	0.939	1.20667e-05	unknown2
HIST3H2A	4.34254e-07	0.292841	0.065	0.042	0.00714826	MuSC-like
CERS6	0.000101115	0.292723	0.514	0.41	1	unknown2
MSRB2	1.17282e-18	0.2927	0.893	0.688	1.93058e-14	unknown1
DYNLT2B	7.95283e-17	0.292564	0.333	0.099	1.30911e-12	unknown2
ZNF706	1.73234e-09	0.292551	0.937	0.763	2.8516e-05	unknown2
TBCA	1.24179e-11	0.292545	1	0.998	2.04412e-07	unknown2
KCNMB1	1.23855e-82	0.292521	0.292	0.038	2.03878e-78	unknown1
OPTN	4.93745e-103	0.29233	0.351	0.168	8.12754e-99	MuSC-like
LMNA	3.83028e-46	0.292159	0.95	0.942	6.30502e-42	Cycling progenitors
TANC1	3.01986e-08	0.292141	0.441	0.24	0.000497098	unknown2
PPP1R16B	9.61136e-27	0.292118	0.306	0.06	1.58213e-22	unknown2
ZFP36L2	2.2581e-14	0.292104	0.638	0.429	3.71706e-10	unknown1
NCOA1	2.73914e-06	0.292034	0.856	0.734	0.0450889	unknown2
RASSF4	9.86384e-17	0.291973	0.819	0.579	1.62369e-12	unknown1
CACNB1	3.25815e-117	0.291919	0.31	0.123	5.36324e-113	Differentiated
PTGIS	4.49301e-16	0.291807	0.36	0.114	7.39594e-12	unknown2
MTHFD1	2.34273e-119	0.291724	0.681	0.496	3.85637e-115	S-phase
MYL12B	1.46558e-61	0.291636	0.933	0.896	2.41249e-57	MuSC-like
SSRP1	9.83513e-174	0.29163	0.939	0.85	1.61896e-169	S-phase
PFDN4	9.09503e-88	0.291608	0.768	0.624	1.49713e-83	Differentiated
PON2	1.831e-91	0.291599	0.775	0.646	3.01402e-87	MuSC-like
TRIM13	8.3743e-09	0.291269	0.505	0.286	0.000137849	unknown2
ERRFI1	2.06609e-09	0.291267	0.568	0.307	3.40099e-05	unknown2
SORCS1	2.64035e-08	0.291167	0.586	0.37	0.000434628	unknown2
RPS27A	2.75824e-18	0.291099	1	1	4.54035e-14	unknown2
MOB4	1.23101e-18	0.290965	0.671	0.418	2.02636e-14	unknown1
SEPTIN11	2.24569e-81	0.290711	0.971	0.96	3.69662e-77	MuSC-like
RPL15	3.4012e-45	0.290628	1	1	5.59872e-41	unknown1
TMSB15A	1.17271e-78	0.290583	0.705	0.539	1.93039e-74	S-phase
HSPE1	3.15357e-10	0.290554	1	0.991	5.19109e-06	unknown2
NT5DC2	1.5265e-152	0.290539	0.869	0.709	2.51277e-148	S-phase
FUBP1	2.78833e-08	0.290436	0.793	0.623	0.000458987	unknown2
FZD2	8.25773e-16	0.290305	0.576	0.354	1.35931e-11	unknown1
CCDC88A	4.91854e-09	0.290099	0.928	0.789	8.09641e-05	unknown2
TUBA1C	1.16061e-08	0.289577	0.852	0.821	0.000191048	unknown1
ATOX1	2.13825e-70	0.289368	0.955	0.915	3.51978e-66	MuSC-like
CHEK1	3.50983e-148	0.289277	0.609	0.377	5.77754e-144	S-phase
RFC3	9.07729e-131	0.289053	0.78	0.599	1.49421e-126	S-phase
SYNE1	4.318e-58	0.289051	0.347	0.213	7.10786e-54	MuSC-like
ELAVL2	4.31954e-11	0.289048	0.73	0.438	7.11039e-07	unknown2
MSRB2	8.81604e-09	0.288963	0.865	0.691	0.000145121	unknown2
NDUFA1	3.89841e-20	0.288885	0.947	0.847	6.41718e-16	unknown1
HSPA4L	4.87318e-08	0.288823	0.495	0.29	0.000802175	unknown2
PIEZO2	3.69435e-16	0.288636	0.279	0.075	6.08127e-12	unknown2
MMP24OS	3.32685e-61	0.288423	0.488	0.35	5.47632e-57	MuSC-like
PSMD11	1.45871e-09	0.288283	0.829	0.633	2.40118e-05	unknown2
MLYCD	4.66084e-08	0.288238	0.333	0.155	0.000767221	unknown2
ARHGDIA	1.60015e-15	0.288194	0.852	0.69	2.63401e-11	unknown1
MEST	6.19569e-22	0.28819	1	0.978	1.01987e-17	unknown1
DZIP3	6.66861e-109	0.288161	0.591	0.345	1.09772e-104	Cycling progenitors
RUNX1	1.57497e-68	0.288035	0.422	0.249	2.59256e-64	Differentiated
RPS10	4.22461e-29	0.2879	1	0.99	6.95413e-25	unknown1
ANKRD12	7.15764e-06	0.287825	0.595	0.465	0.117822	unknown2
PCBP2	3.66612e-12	0.287743	1	0.978	6.0348e-08	unknown2
RPS23	7.90662e-46	0.287733	1	1	1.30151e-41	unknown1
TSC22D1	1.69488e-81	0.287562	0.546	0.377	2.78994e-77	MuSC-like
IRF2BP2	3.13566e-06	0.287546	0.685	0.559	0.0516161	unknown2
RGS16	5.49638e-51	0.287469	0.708	0.618	9.0476e-47	Differentiated
PPIB	1.86242e-08	0.287447	0.991	0.952	0.000306573	unknown2
TTYH3	1.63063e-08	0.287385	0.577	0.358	0.000268419	unknown2
YWHAZ	6.6334e-10	0.287349	0.991	0.976	1.09192e-05	unknown2
RPL34	5.02992e-136	0.287244	1	1	8.27975e-132	Differentiated
H4C3	2.55732e-09	0.287146	0.293	0.235	4.2096e-05	Cycling progenitors
LIMCH1	2.98682e-79	0.287145	0.819	0.704	4.9166e-75	Differentiated
ZNF556	8.82071e-108	0.287025	0.396	0.195	1.45198e-103	Differentiated
ARL6IP1	1.65084e-05	0.286992	0.658	0.595	0.271745	unknown1
BORA	1.09181e-249	0.286958	0.321	0.066	1.79723e-245	Cycling progenitors
CCNE2	2.3637e-06	0.286691	0.387	0.216	0.0389088	unknown2
PITPNM3	6.3435e-06	0.28659	0.396	0.239	0.10442	unknown2
IFITM1	2.16773e-83	0.286518	0.238	0.099	3.5683e-79	MuSC-like
ORC6	1.9134e-136	0.286318	0.672	0.447	3.14965e-132	S-phase
RIPOR2	9.4765e-83	0.286095	0.632	0.442	1.55993e-78	Differentiated
CTSA	8.43008e-51	0.28591	0.464	0.342	1.38767e-46	MuSC-like
KANK4	2.77113e-26	0.285812	0.457	0.347	4.56156e-22	Cycling progenitors
PARP1	7.5644e-183	0.285795	0.998	0.978	1.24518e-178	S-phase
CCNB1	8.48195e-13	0.285695	0.761	0.59	1.39621e-08	unknown1
RPS6KA3	5.18485e-08	0.285633	0.577	0.386	0.000853478	unknown2
TRIO	3.65909e-09	0.285615	0.694	0.44	6.02322e-05	unknown2
KITLG	1.95169e-13	0.285514	0.351	0.125	3.21267e-09	unknown2
PDLIM4	4.19149e-84	0.285489	0.812	0.674	6.89962e-80	Differentiated
BASP1	1.2519e-06	0.285423	0.604	0.404	0.0206075	unknown2
GP6	4.07163e-25	0.285396	0.261	0.048	6.70231e-21	unknown2
DCTPP1	1.68986e-105	0.285396	0.681	0.511	2.78168e-101	S-phase
KIF5C	1.14173e-26	0.285126	0.436	0.172	1.8794e-22	unknown1
ZC3H8	1.92597e-05	0.284947	0.577	0.423	0.317034	unknown2
DAAM1	9.03098e-09	0.28484	0.676	0.467	0.000148659	unknown2
BTG3	8.3163e-74	0.284677	0.744	0.646	1.36895e-69	S-phase
GAMT	2.65638e-109	0.284676	0.948	0.859	4.37267e-105	Differentiated
AARS1	2.5039e-57	0.284538	0.366	0.078	4.12167e-53	unknown1
ADAMTS1	2.3387e-06	0.284523	0.505	0.336	0.0384974	unknown2
KAT6A	8.02103e-07	0.284501	0.577	0.418	0.0132034	unknown2
PSMD12	2.3849e-05	0.284274	0.739	0.629	0.392579	unknown2
ITGAE	1.0468e-15	0.284135	0.646	0.445	1.72313e-11	unknown1
PTMA	6.73042e-256	0.284111	1	1	1.10789e-251	S-phase
NDUFAF8	1.23009e-09	0.284037	0.964	0.832	2.02485e-05	unknown2
DDX24	1.58435e-67	0.283794	0.942	0.917	2.60799e-63	Differentiated
TFDP1	1.71657e-08	0.283661	0.667	0.455	0.000282565	unknown2
RBBP7	1.22179e-06	0.283309	0.721	0.603	0.0201119	unknown2
GMPS	4.30248e-131	0.283228	0.743	0.553	7.08232e-127	S-phase
GTF2A2	8.89239e-10	0.283117	0.973	0.805	1.46378e-05	unknown2
AARS1	4.16777e-26	0.283073	0.36	0.082	6.86056e-22	unknown2
S100A13	4.31798e-62	0.282989	0.965	0.939	7.10782e-58	MuSC-like
CLPTM1L	3.05838e-15	0.282879	0.72	0.53	5.03439e-11	unknown1
SIVA1	2.48743e-17	0.282829	0.951	0.898	4.09456e-13	unknown1
TUSC1	2.27825e-08	0.282675	0.586	0.354	0.000375023	unknown2
MSH6	0.000196879	0.282665	0.64	0.529	1	unknown2
PLAU	1.41618e-07	0.282593	0.405	0.211	0.00233118	unknown2
RPL26	6.99591e-37	0.282582	1	1	1.1516e-32	unknown1
TIMM17B	7.26866e-14	0.282366	0.667	0.48	1.19649e-09	unknown1
CCNI	2.70611e-68	0.282301	0.996	0.994	4.45453e-64	Differentiated
CENPX	1.86211e-17	0.282134	0.905	0.688	3.06521e-13	unknown1
RPA3	4.38656e-12	0.281697	0.893	0.784	7.22072e-08	unknown1
COPA	5.29944e-06	0.281464	0.838	0.717	0.0872341	unknown2
TFF3	2.07984e-43	0.281284	0.558	0.416	3.42362e-39	Differentiated
SYT6	1.24962e-11	0.281231	0.27	0.09	2.05699e-07	unknown2
EIF4A1	3.38819e-15	0.281216	0.877	0.804	5.5773e-11	unknown1
MRLN	1.17249e-115	0.281156	0.187	0.049	1.93003e-111	Differentiated
CTSZ	1.17794e-61	0.280899	0.276	0.147	1.939e-57	MuSC-like
COX6A1	2.3955e-23	0.280844	0.996	0.965	3.94324e-19	unknown1
ITIH5	3.31982e-17	0.28056	0.481	0.255	5.46475e-13	unknown1
HMGA1	1.73176e-86	0.280314	0.839	0.709	2.85064e-82	S-phase
RPL37	2.0489e-123	0.280127	1	1	3.3727e-119	Differentiated
SFPQ	3.3869e-09	0.279963	1	0.968	5.57517e-05	unknown2
TRAPPC1	1.94491e-14	0.279944	0.84	0.715	3.20152e-10	unknown1
ATP5PB	1.17661e-95	0.279719	0.964	0.926	1.93682e-91	Differentiated
CLSPN	0.000117759	0.279673	0.622	0.486	1	unknown2
SMAD3	9.75963e-10	0.27965	0.505	0.267	1.60653e-05	unknown2
TMTC1	2.99507e-08	0.279588	0.414	0.214	0.000493018	unknown2
TOP2A	2.79031e-14	0.279537	0.909	0.702	4.59313e-10	unknown1
NBDY	2.37563e-14	0.279511	0.765	0.602	3.91052e-10	unknown1
SRSF9	1.47542e-16	0.279431	0.959	0.849	2.42869e-12	unknown1
CCER2	4.0779e-12	0.279358	0.342	0.173	6.71263e-08	unknown1
CD9	2.09573e-16	0.27933	0.605	0.367	3.44977e-12	unknown1
DNAJC9	5.0184e-144	0.279035	0.612	0.382	8.26078e-140	S-phase
CKS2	5.62797e-06	0.279029	0.892	0.727	0.092642	unknown2
LARS	7.92678e-72	0.278892	0.779	0.618	1.30483e-67	Differentiated
MAP1B	7.61633e-06	0.278715	0.802	0.638	0.125372	unknown2
DHCR24	0.000608538	0.27848	0.577	0.505	1	unknown2
NCL	3.70279e-176	0.278411	1	0.999	6.09516e-172	S-phase
FOXM1	9.23077e-16	0.278076	0.556	0.328	1.51948e-11	unknown1
VARS1	1.58596e-18	0.278002	0.369	0.107	2.61065e-14	unknown2
TUBB2B	2.83227e-15	0.277853	0.819	0.585	4.66219e-11	unknown1
ACTG1	3.74124e-143	0.277784	1	0.998	6.15846e-139	MuSC-like
SCD	3.63259e-07	0.277366	0.856	0.69	0.00597961	unknown2
H1FX	2.48227e-61	0.277311	0.658	0.543	4.08606e-57	S-phase
THBS1	6.82398e-77	0.277302	0.27	0.129	1.1233e-72	MuSC-like
GSTP1	1.30871e-88	0.277259	0.928	0.907	2.15426e-84	MuSC-like
FAM50A	7.35566e-13	0.277172	0.749	0.596	1.21081e-08	unknown1
CCAR1	1.62264e-82	0.27714	0.79	0.637	2.67104e-78	Cycling progenitors
BIRC5	1.5118e-12	0.277118	0.893	0.757	2.48858e-08	unknown1
PRDX4	2.40487e-15	0.277082	0.811	0.645	3.95866e-11	unknown1
CITED2	1.56577e-39	0.276837	0.514	0.414	2.57742e-35	MuSC-like
SMAD5	2.97036e-09	0.276689	0.856	0.666	4.88951e-05	unknown2
TMA7	6.71784e-28	0.276685	1	0.998	1.10582e-23	unknown1
RPL39	5.72753e-13	0.276684	1	1	9.4281e-09	unknown2
PABPC4	1.91946e-79	0.276401	0.952	0.91	3.15963e-75	Differentiated
RPS4Y1	3.82442e-34	0.276226	0.564	0.446	6.29538e-30	MuSC-like
TATDN1	5.84879e-57	0.276181	0.747	0.647	9.6277e-53	Differentiated
ADAM12	1.77582e-19	0.276152	0.556	0.299	2.92318e-15	unknown1
H3F3A	1.41837e-64	0.276106	0.839	0.693	2.33478e-60	Differentiated
HES6	1.95984e-94	0.275826	0.893	0.752	3.2261e-90	Differentiated
HIST1H1D	3.35653e-110	0.275823	0.168	0.045	5.52518e-106	S-phase
RBM3	2.09038e-15	0.275639	0.942	0.87	3.44097e-11	unknown1
LDHA	6.93454e-14	0.275396	0.979	0.896	1.14149e-09	unknown1
CREB3L2	3.47756e-10	0.275305	0.486	0.246	5.72441e-06	unknown2
TCEAL7	1.11444e-10	0.275264	0.432	0.193	1.83447e-06	unknown2
STARD3NL	9.05418e-06	0.275145	0.649	0.533	0.149041	unknown2
DDAH2	4.41726e-17	0.275145	0.868	0.633	7.27125e-13	unknown1
EMILIN1	4.97159e-60	0.275093	0.305	0.054	8.18374e-56	unknown1
MYBPHL	9.38954e-33	0.274934	0.537	0.408	1.54561e-28	Cycling progenitors
MCM4	1.76224e-07	0.274904	0.847	0.64	0.00290082	unknown2
RNF217	5.27885e-63	0.274797	0.511	0.352	8.68952e-59	Differentiated
COX7A2	1.79112e-144	0.274623	1	0.999	2.94837e-140	Differentiated
UGP2	1.07903e-38	0.2745	0.773	0.711	1.77618e-34	Differentiated
WARS	5.63372e-39	0.274444	0.441	0.333	9.27367e-35	MuSC-like
NNT	4.50579e-07	0.274417	0.613	0.455	0.00741698	unknown2
TRIO	2.71311e-15	0.27434	0.65	0.438	4.46604e-11	unknown1
OAS1	1.01121e-66	0.274156	0.265	0.131	1.66455e-62	MuSC-like
CDK4	1.33089e-16	0.274054	0.955	0.857	2.19078e-12	unknown1
SETDB2	3.11681e-10	0.274054	0.342	0.143	5.13059e-06	unknown2
EPS8L1	2.30058e-07	0.273938	0.261	0.112	0.00378698	unknown2
VDAC1	2.85451e-87	0.273892	0.978	0.957	4.69881e-83	Differentiated
MAN1A2	5.86683e-07	0.273873	0.73	0.575	0.00965739	unknown2
LMNB1	3.05383e-139	0.273868	0.762	0.533	5.02691e-135	S-phase
CHD7	7.18235e-07	0.273797	0.919	0.869	0.0118229	unknown2
VCL	1.02858e-61	0.273791	0.752	0.653	1.69315e-57	MuSC-like
OST4	1.29618e-98	0.273744	0.988	0.976	2.13364e-94	MuSC-like
HSPD1	2.43857e-191	0.273619	1	0.998	4.01413e-187	S-phase
RPL23A	4.74323e-41	0.273551	1	1	7.80783e-37	unknown1
MED10	1.77368e-07	0.273517	0.739	0.544	0.00291965	unknown2
NCAPG	5.82709e-05	0.273293	0.604	0.466	0.959197	unknown2
MRPS23	4.66565e-13	0.272949	0.687	0.512	7.68013e-09	unknown1
MORF4L2	1.02913e-06	0.27294	0.874	0.771	0.0169406	unknown2
HSP90AB1	1.84647e-71	0.272737	1	1	3.03947e-67	Differentiated
TMEM97	1.04561e-15	0.272559	0.922	0.82	1.72118e-11	unknown1
USP1	3.36752e-08	0.27255	0.901	0.738	0.000554327	unknown2
MARCHF5	1.90795e-35	0.272531	0.337	0.096	3.14068e-31	unknown1
PTCHD4	2.29254e-14	0.272476	0.387	0.139	3.77374e-10	unknown2
LAPTM4A	7.26552e-85	0.272378	0.854	0.764	1.19598e-80	MuSC-like
CCND1	1.70735e-32	0.272374	0.748	0.659	2.81046e-28	Differentiated
TPP2	7.32094e-06	0.272246	0.568	0.449	0.12051	unknown2
SCN3B	2.69413e-20	0.272242	0.449	0.207	4.4348e-16	unknown1
TMA7	2.34438e-12	0.272207	1	0.998	3.85908e-08	unknown2
TRIM59	1.41695e-149	0.272195	0.38	0.141	2.33244e-145	Cycling progenitors
HES6	6.24889e-63	0.272194	0.84	0.752	1.02863e-58	S-phase
CENPM	1.08111e-157	0.271884	0.559	0.309	1.77961e-153	S-phase
CHRND	1.85466e-84	0.271812	0.743	0.564	3.05296e-80	Differentiated
SKP1	3.00457e-123	0.271687	0.998	0.999	4.94582e-119	Differentiated
NCKAP5	7.07007e-148	0.271677	0.226	0.06	1.1638e-143	MuSC-like
FOXO3	5.04441e-71	0.271572	0.677	0.528	8.3036e-67	Differentiated
IGF2R	4.29001e-41	0.271537	0.622	0.543	7.06178e-37	MuSC-like
RPS27L	2.82717e-18	0.271537	0.996	0.955	4.6538e-14	unknown1
KDM5B	4.46115e-87	0.271233	0.712	0.497	7.3435e-83	Differentiated
EIF2AK2	1.75729e-35	0.271149	0.733	0.687	2.89267e-31	MuSC-like
RPL13A	9.82851e-119	0.270997	1	1	1.61787e-114	Differentiated
EFNB2	1.11485e-37	0.270923	0.386	0.276	1.83516e-33	MuSC-like
EMC9	8.08991e-95	0.27083	0.715	0.5	1.33168e-90	Cycling progenitors
ELK3	1.75328e-112	0.270806	0.356	0.164	2.88608e-108	MuSC-like
COX11	1.04504e-06	0.270734	0.532	0.36	0.0172024	unknown2
MRPL33	1.34515e-08	0.270588	0.955	0.819	0.000221425	unknown2
DDB2	2.57774e-07	0.270319	0.613	0.41	0.00424322	unknown2
OBI1	7.84833e-07	0.270297	0.667	0.49	0.0129191	unknown2
SUGT1	3.22776e-07	0.270248	0.838	0.707	0.00531322	unknown2
CARS1	2.41946e-53	0.26974	0.337	0.071	3.98267e-49	unknown1
NRTN	1.20649e-06	0.269736	0.505	0.311	0.01986	unknown2
COX6C	4.8065e-22	0.269591	1	0.995	7.91198e-18	unknown1
PHLDA3	1.3217e-18	0.269491	0.733	0.468	2.17565e-14	unknown1
SEMA6B	5.01325e-76	0.269446	0.571	0.39	8.25231e-72	Differentiated
TEX30	8.17754e-08	0.269431	0.532	0.327	0.0013461	unknown2
CD81	4.54736e-16	0.269322	0.984	0.92	7.48541e-12	unknown1
ENY2	4.52494e-21	0.269155	0.992	0.922	7.44851e-17	unknown1
COL6A1	7.64885e-113	0.268818	0.297	0.122	1.25908e-108	MuSC-like
RBMX	1.6691e-102	0.268624	0.983	0.951	2.7475e-98	Cycling progenitors
MACROH2A2	1.23144e-17	0.268349	0.378	0.116	2.02708e-13	unknown2
RUNX2	3.58892e-08	0.268225	0.342	0.164	0.000590772	unknown2
NES	7.06622e-18	0.268134	1	0.979	1.16317e-13	unknown1
PKP1	1.37209e-13	0.268007	0.481	0.274	2.2586e-09	unknown1
MRPL22	5.9304e-13	0.268005	0.77	0.621	9.76203e-09	unknown1
PPP1R14A	1.33292e-05	0.267968	0.351	0.198	0.219412	unknown2
DOT1L	1.19817e-06	0.267765	0.405	0.227	0.019723	unknown2
AGRN	1.25555e-90	0.267618	0.406	0.226	2.06676e-86	MuSC-like
CAV3	7.06389e-78	0.267609	0.376	0.203	1.16279e-73	Differentiated
ADSS2	7.41719e-31	0.267593	0.354	0.113	1.22094e-26	unknown1
OBSCN	1.10323e-62	0.2675	0.295	0.156	1.81603e-58	Differentiated
DDHD1	1.05738e-05	0.2675	0.622	0.455	0.174055	unknown2
ARPP19	8.96332e-07	0.267489	0.694	0.55	0.0147545	unknown2
NFE2L2	5.19748e-72	0.267412	0.739	0.623	8.55557e-68	MuSC-like
SRSF2	9.08765e-144	0.267388	0.96	0.902	1.49592e-139	S-phase
S100A4	7.93978e-29	0.267363	0.208	0.126	1.30697e-24	MuSC-like
MACF1	2.85187e-43	0.267229	0.932	0.898	4.69447e-39	Differentiated
STK24	1.98524e-07	0.267212	0.586	0.392	0.00326791	unknown2
MAT2A	1.16366e-17	0.266955	0.922	0.767	1.9155e-13	unknown1
PPME1	3.87275e-10	0.266758	0.539	0.525	6.37493e-06	MuSC-like
CHRNG	5.57284e-101	0.266748	0.418	0.218	9.17344e-97	Differentiated
MCM2	3.72877e-146	0.266716	0.509	0.277	6.13794e-142	S-phase
NT5C3B	3.71257e-15	0.266584	0.757	0.562	6.11126e-11	unknown1
CCP110	2.86488e-134	0.266559	0.471	0.255	4.71588e-130	S-phase
NDUFB8	9.43902e-18	0.266526	0.934	0.788	1.55376e-13	unknown1
EPHA2	8.63298e-09	0.266506	0.495	0.269	0.000142108	unknown2
HIKESHI	2.15904e-16	0.266492	0.807	0.611	3.55399e-12	unknown1
NASP	1.21592e-07	0.26649	1	0.969	0.00200152	unknown2
WSB1	2.75322e-08	0.266349	0.856	0.664	0.000453208	unknown2
SUCLA2	1.81487e-05	0.266181	0.586	0.454	0.298746	unknown2
CNTRL	6.26648e-98	0.266177	0.387	0.186	1.03152e-93	Cycling progenitors
RCAN1	1.52991e-37	0.265985	0.281	0.182	2.51838e-33	MuSC-like
LOXL2	4.67294e-09	0.265973	0.586	0.324	7.69213e-05	unknown2
CAMTA1	1.40512e-15	0.265967	0.848	0.675	2.31296e-11	unknown1
NR2F2	2.38142e-38	0.265956	0.674	0.595	3.92005e-34	MuSC-like
KPNB1	3.08756e-135	0.265918	0.98	0.952	5.08243e-131	S-phase
GALNT1	4.26834e-07	0.265907	0.64	0.465	0.00702612	unknown2
COX7B	4.00052e-20	0.265849	1	0.973	6.58526e-16	unknown1
NDUFB2	1.9169e-21	0.265838	1	0.961	3.1554e-17	unknown1
POLR1F	6.79315e-14	0.265765	0.387	0.138	1.11822e-09	unknown2
ZEB2	4.40851e-52	0.265725	0.797	0.733	7.25685e-48	MuSC-like
TSPO	1.3641e-54	0.265707	0.851	0.74	2.24545e-50	Differentiated
EI24	1.43053e-14	0.265613	0.877	0.788	2.3548e-10	unknown1
TAF10	3.88424e-13	0.265547	0.835	0.697	6.39384e-09	unknown1
WDHD1	4.70782e-142	0.265504	0.463	0.241	7.74954e-138	S-phase
EXOSC9	5.14666e-130	0.265363	0.522	0.31	8.47192e-126	S-phase
CENPW	6.09596e-13	0.265311	0.786	0.619	1.00346e-08	unknown1
GALK1	2.17073e-14	0.265285	0.494	0.292	3.57324e-10	unknown1
CD9	2.53411e-07	0.26524	0.586	0.37	0.00417141	unknown2
ZNF704	8.28406e-06	0.265198	0.856	0.76	0.136364	unknown2
EIF4A3	1.19365e-12	0.265192	0.733	0.577	1.96486e-08	unknown1
NDUFB2	7.72438e-10	0.265046	0.991	0.961	1.27151e-05	unknown2
CHSY1	6.6274e-06	0.265033	0.541	0.376	0.109094	unknown2
GPBP1	1.17879e-05	0.264835	0.829	0.715	0.19404	unknown2
AKAP9	3.39931e-79	0.264784	0.909	0.822	5.5956e-75	Differentiated
NFIA	2.89746e-50	0.264602	0.787	0.713	4.7695e-46	MuSC-like
UNC45B	1.82117e-153	0.264573	0.268	0.077	2.99782e-149	Differentiated
DPY30	9.40119e-17	0.264488	0.86	0.654	1.54753e-12	unknown1
ZKSCAN1	8.17954e-69	0.264486	0.79	0.695	1.34643e-64	MuSC-like
RAD51AP1	1.76199e-163	0.264402	0.481	0.236	2.90041e-159	S-phase
SLC44A2	0.00319459	0.264326	0.631	0.527	1	unknown2
IMPA2	1.01136e-05	0.264292	0.532	0.38	0.166479	unknown2
ATAD5	7.41117e-07	0.264246	0.541	0.364	0.0121995	unknown2
PRUNE2	4.45304e-47	0.264223	0.521	0.392	7.33014e-43	Differentiated
VIPR2	9.27863e-08	0.263945	0.369	0.184	0.00152736	unknown2
MCRIP1	1.99704e-11	0.263813	0.646	0.485	3.28733e-07	unknown1
CYRIA	2.63577e-11	0.263777	0.243	0.077	4.33874e-07	unknown2
SKA2	5.88408e-16	0.263764	0.84	0.632	9.68578e-12	unknown1
E2F7	3.20843e-173	0.263589	0.368	0.141	5.2814e-169	S-phase
LMNB2	2.93809e-81	0.263287	0.771	0.59	4.83639e-77	Cycling progenitors
MAP2	3.21021e-47	0.263199	0.629	0.507	5.28433e-43	Differentiated
PKDCC	6.87083e-14	0.263143	0.535	0.326	1.13101e-09	unknown1
KHSRP	4.97286e-15	0.263128	0.827	0.646	8.18582e-11	unknown1
RTL8C	1.96381e-15	0.263053	0.815	0.602	3.23264e-11	unknown1
MYOD1	1.19535e-81	0.263053	0.926	0.827	1.96766e-77	Differentiated
PGBD5	3.4254e-14	0.263002	0.416	0.226	5.63855e-10	unknown1
IDH1	7.73087e-14	0.262936	0.588	0.375	1.27258e-09	unknown1
SULF1	2.14927e-74	0.262838	0.405	0.241	3.53792e-70	MuSC-like
TCEAL9	8.13854e-08	0.262794	0.937	0.756	0.00133968	unknown2
CKAP5	0.000484403	0.262659	0.739	0.645	1	unknown2
POMK	2.17922e-11	0.262592	0.387	0.158	3.58721e-07	unknown2
HOXA10	2.78991e-14	0.262472	0.342	0.114	4.59246e-10	unknown2
TIMM10	3.02128e-12	0.26243	0.877	0.769	4.97334e-08	unknown1
IL33	8.90475e-175	0.262411	0.128	0.01	1.46581e-170	MuSC-like
P4HA1	1.39908e-48	0.262342	0.454	0.338	2.30302e-44	MuSC-like
ENAH	3.6296e-82	0.262323	0.955	0.913	5.97468e-78	Differentiated
NRBP2	1.87641e-16	0.262099	0.42	0.215	3.08877e-12	unknown1
VIM	6.55742e-127	0.262087	0.999	1	1.07942e-122	MuSC-like
NKAIN3	2.80598e-08	0.262068	0.297	0.131	0.000461893	unknown2
PHGDH	2.1837e-85	0.262053	0.766	0.625	3.59459e-81	S-phase
FLNC	3.51075e-16	0.261982	0.889	0.689	5.77904e-12	unknown1
SYNE3	7.13905e-18	0.261967	0.449	0.226	1.17516e-13	unknown1
RPL5	4.60671e-142	0.261874	1	1	7.58311e-138	Differentiated
TOPBP1	8.05796e-05	0.2618	0.559	0.432	1	unknown2
CIP2A	2.33938e-104	0.261763	0.533	0.296	3.85085e-100	Cycling progenitors
TIMM10	2.16918e-07	0.261759	0.91	0.77	0.00357068	unknown2
C15orf61	3.08762e-05	0.261731	0.477	0.341	0.508254	unknown2
MYOG	1.72507e-06	0.261677	0.928	0.769	0.0283964	unknown2
NPY	5.65266e-14	0.261442	0.319	0.243	9.30485e-10	Cycling progenitors
VMO1	3.56609e-56	0.261429	0.397	0.255	5.87015e-52	MuSC-like
RBIS	3.0357e-07	0.261085	0.883	0.785	0.00499706	unknown2
GNB1	2.34244e-09	0.260915	0.928	0.823	3.8559e-05	unknown2
CIBAR1	8.85347e-30	0.260766	0.366	0.121	1.45737e-25	unknown1
RPS15A	2.72043e-101	0.260738	1	1	4.47809e-97	Differentiated
ZZZ3	1.62559e-16	0.260635	0.297	0.082	2.67588e-12	unknown2
SKAP2	8.4301e-09	0.260598	0.441	0.219	0.000138768	unknown2
H1-5	2.62254e-39	0.26046	0.3	0.071	4.31696e-35	unknown1
RB1CC1	5.80762e-06	0.260211	0.613	0.483	0.0955992	unknown2
MARCKS	4.11698e-63	0.260131	0.989	0.972	6.77697e-59	Cycling progenitors
RBBP7	1.78273e-106	0.260117	0.716	0.548	2.93455e-102	S-phase
COX6C	1.57926e-09	0.259955	1	0.995	2.59962e-05	unknown2
FGF9	1.03294e-09	0.259868	0.423	0.2	1.70032e-05	unknown2
PTMA	2.84319e-13	0.259823	1	1	4.68017e-09	unknown2
CD47	3.1391e-06	0.259791	0.514	0.326	0.0516727	unknown2
CDCA3	1.6339e-12	0.259615	0.486	0.286	2.68957e-08	unknown1
MARCKS	4.95246e-17	0.259111	1	0.974	8.15224e-13	unknown1
LMO4	3.20186e-06	0.258917	0.955	0.873	0.0527058	unknown2
ATP5F1B	5.43343e-19	0.258874	1	0.985	8.94398e-15	unknown1
ADPRS	6.05972e-39	0.258848	0.337	0.09	9.9749e-35	unknown1
WSB1	2.35992e-12	0.258682	0.819	0.663	3.88466e-08	unknown1
PLP2	2.52431e-05	0.25865	0.604	0.458	0.415527	unknown2
PM20D2	2.43022e-07	0.258573	0.45	0.259	0.00400039	unknown2
BAZ1B	1.06045e-116	0.258204	0.869	0.769	1.74561e-112	S-phase
PMAIP1	4.54275e-112	0.258167	0.553	0.344	7.47782e-108	S-phase
TUBA4A	1.50148e-58	0.258072	0.769	0.665	2.47158e-54	S-phase
CELF1	2.7627e-13	0.258066	0.885	0.735	4.54768e-09	unknown1
PEDS1	2.78935e-37	0.257931	0.362	0.103	4.59155e-33	unknown1
NUFIP2	6.4585e-06	0.257696	0.64	0.516	0.106313	unknown2
MAGED1	4.60754e-15	0.257625	0.798	0.619	7.58447e-11	unknown1
MYO10	1.984e-59	0.25756	0.582	0.436	3.26586e-55	Differentiated
GMNN	8.01266e-06	0.257544	0.73	0.574	0.131896	unknown2
KPNB1	4.50895e-18	0.257542	0.996	0.961	7.42219e-14	unknown1
PDIA6	2.8134e-17	0.257475	0.996	0.962	4.63113e-13	unknown1
SLC29A1	3.83957e-14	0.257254	0.634	0.413	6.32032e-10	unknown1
CCDC141	7.31919e-143	0.257187	0.279	0.088	1.20481e-138	Differentiated
ARMCX3	2.93538e-06	0.257176	0.649	0.488	0.0483193	unknown2
RBBP4	6.47868e-07	0.257153	0.973	0.93	0.0106646	unknown2
COL4A2	9.43768e-07	0.257138	0.919	0.76	0.0155354	unknown2
FRMD4A	3.94731e-102	0.257071	0.329	0.152	6.49767e-98	MuSC-like
ERGIC3	3.04792e-81	0.256975	0.875	0.799	5.01718e-77	MuSC-like
EIF3A	5.44032e-09	0.256954	1	0.989	8.95531e-05	unknown2
CALU	7.18283e-54	0.256852	0.882	0.842	1.18237e-49	MuSC-like
PRKG1	0.00101712	0.256626	0.505	0.387	1	unknown2
SLC16A2	2.23986e-09	0.256606	0.423	0.206	3.68704e-05	unknown2
KIFBP	1.83468e-19	0.256551	0.27	0.062	3.02007e-15	unknown2
PNKD	1.92317e-15	0.256499	0.951	0.799	3.16573e-11	unknown1
SPC25	0.000206285	0.256441	0.541	0.412	1	unknown2
RPAIN	6.57416e-16	0.256306	0.909	0.745	1.08217e-11	unknown1
ERBB3	4.23892e-74	0.25616	0.613	0.432	6.97768e-70	Differentiated
CCAR1	5.11048e-08	0.255696	0.865	0.662	0.000841237	unknown2
PSAT1	2.06733e-89	0.255675	0.771	0.634	3.40303e-85	S-phase
CCDC47	0.000260109	0.255505	0.541	0.436	1	unknown2
ONECUT1	6.58995e-23	0.255393	0.225	0.039	1.08477e-18	unknown2
QARS1	1.43373e-41	0.255212	0.37	0.099	2.36006e-37	unknown1
SPCS3	1.359e-05	0.255051	0.793	0.66	0.223705	unknown2
ODF2	3.71771e-114	0.25494	0.43	0.203	6.11972e-110	Cycling progenitors
RBFOX2	1.42345e-68	0.254908	0.879	0.797	2.34315e-64	Differentiated
H2AFV	4.29899e-24	0.254842	0.651	0.686	7.07658e-20	Cycling progenitors
LAMTOR4	1.95631e-17	0.254819	0.967	0.885	3.22028e-13	unknown1
H2BC4	4.35623e-22	0.254794	0.279	0.059	7.17079e-18	unknown2
RND3	1.47293e-12	0.254603	0.802	0.614	2.42458e-08	unknown1
PPDPF	8.68823e-53	0.254579	0.99	0.986	1.43017e-48	MuSC-like
CENPH	3.79868e-110	0.254514	0.66	0.465	6.25301e-106	S-phase
MYL6B	3.15413e-20	0.25449	1	0.965	5.19201e-16	unknown1
CACYBP	5.46667e-124	0.254196	0.907	0.825	8.99869e-120	S-phase
FGFR4	3.35048e-17	0.254168	0.967	0.858	5.51522e-13	unknown1
PSEN2	8.89033e-100	0.254123	0.402	0.202	1.46344e-95	Differentiated
COA1	1.04187e-06	0.253978	0.784	0.618	0.0171501	unknown2
OTUD3	1.36672e-06	0.253955	0.441	0.27	0.0224976	unknown2
MKLN1	1.05395e-06	0.253756	0.604	0.417	0.0173491	unknown2
TM7SF2	6.8088e-51	0.25373	0.317	0.193	1.1208e-46	MuSC-like
TUBB	6.33163e-22	0.253659	1	1	1.04225e-17	unknown1
XRCC2	5.69926e-117	0.25352	0.488	0.282	9.38156e-113	S-phase
CENPL	8.43307e-102	0.253505	0.45	0.23	1.38817e-97	Cycling progenitors
NUDT11	2.49919e-07	0.253497	0.459	0.277	0.00411392	unknown2
R3HDM1	1.63909e-07	0.253359	0.568	0.357	0.0026981	unknown2
CFL1	8.1332e-21	0.253335	1	0.999	1.33881e-16	unknown1
LUC7L3	1.63047e-13	0.253313	0.955	0.841	2.68391e-09	unknown1
S100A11	2.95743e-49	0.253013	0.983	0.98	4.86823e-45	MuSC-like
GPALPP1	1.8993e-08	0.252905	0.568	0.343	0.000312643	unknown2
SSR2	1.11754e-16	0.252879	0.988	0.943	1.83957e-12	unknown1
GANAB	7.81656e-14	0.252788	0.802	0.626	1.28668e-09	unknown1
SLC39A10	1.96573e-11	0.252709	0.63	0.438	3.23579e-07	unknown1
DDR2	1.73353e-61	0.252578	0.584	0.444	2.85356e-57	MuSC-like
CYP20A1	1.05903e-10	0.252569	0.568	0.401	1.74326e-06	unknown1
NUDCD2	2.00874e-88	0.252519	0.658	0.441	3.30659e-84	Cycling progenitors
COMMD6	2.75726e-18	0.252508	0.988	0.916	4.53873e-14	unknown1
TFF3	0.000761302	0.25244	0.586	0.444	1	unknown2
FKBP10	1.28848e-69	0.252427	0.464	0.309	2.12097e-65	MuSC-like
GPR153	1.86597e-06	0.252342	0.459	0.283	0.0307158	unknown2
VHL	1.53908e-05	0.252312	0.486	0.331	0.253348	unknown2
USP11	0.00031643	0.252247	0.631	0.564	1	unknown2
LASP1	8.25055e-104	0.252213	0.397	0.204	1.35812e-99	MuSC-like
SMAD4	6.979e-07	0.252141	0.514	0.329	0.0114881	unknown2
PTMS	4.43022e-36	0.251903	0.855	0.839	7.29258e-32	Cycling progenitors
GEMIN6	1.12234e-12	0.251895	0.597	0.412	1.84748e-08	unknown1
TUBA4A	3.138e-07	0.251831	0.829	0.698	0.00516546	unknown2
DROSHA	2.46886e-06	0.251724	0.477	0.302	0.0406399	unknown2
ARHGAP26	1.2876e-07	0.251599	0.468	0.26	0.00211952	unknown2
NDUFB8	3.25136e-08	0.251492	0.928	0.79	0.000535207	unknown2
AP2M1	5.90804e-56	0.251249	0.837	0.793	9.72522e-52	MuSC-like
MAGED1	6.3346e-06	0.251236	0.766	0.621	0.104274	unknown2
UBAC1	5.09379e-05	0.251235	0.73	0.621	0.838488	unknown2
UFM1	0.000183809	0.251201	0.73	0.673	1	unknown2
DSTN	1.65488e-56	0.251171	0.946	0.913	2.72409e-52	MuSC-like
HOXA3	1.72622e-09	0.251131	0.387	0.176	2.84154e-05	unknown2
HEYL	1.33441e-16	0.251121	0.593	0.337	2.19658e-12	unknown1
RPS29	6.8272e-85	0.251117	1	1	1.12382e-80	Differentiated
BRI3BP	1.523e-116	0.251095	0.485	0.284	2.50702e-112	S-phase
CLU	1.05927e-35	0.251066	0.3	0.078	1.74366e-31	unknown1
FARP1	0.00183588	0.251003	0.604	0.523	1	unknown2
LRRN1	3.59713e-69	0.250815	0.387	0.223	5.92123e-65	Differentiated
LTBP3	1.3725e-73	0.25073	0.364	0.208	2.25928e-69	MuSC-like
CYB5A	5.40561e-07	0.250722	0.649	0.45	0.00889818	unknown2
FOXC2	7.55186e-105	0.250523	0.327	0.145	1.24311e-100	MuSC-like
RPL36	2.13424e-136	0.250519	1	1	3.51317e-132	Differentiated
ANP32B	1.88992e-170	0.250514	0.998	0.986	3.111e-166	S-phase
CASP8AP2	6.88242e-106	0.250491	0.493	0.301	1.13292e-101	S-phase
ZNF37A	1.74487e-05	0.250429	0.577	0.433	0.287222	unknown2
NUDT1	2.72205e-07	0.250399	0.919	0.82	0.00448077	unknown2
RBMS1	6.37753e-59	0.250357	0.715	0.608	1.04981e-54	MuSC-like
C21orf58	2.00511e-128	0.250255	0.644	0.408	3.3006e-124	S-phase
C3orf14	1.68399e-05	0.250222	0.396	0.235	0.277202	unknown2
DDX6	1.3577e-06	0.250105	0.811	0.645	0.0223492	unknown2
RGS4	6.59615e-28	0.250103	0.243	0.038	1.08579e-23	unknown2
CNIH4	8.09696e-10	0.250082	0.695	0.589	1.33284e-05	unknown1
DIS3	0.000160859	0.250044	0.559	0.427	1	unknown2
FTH1	3.1516e-76	-0.250112	0.999	0.999	5.18786e-72	Differentiated
ATAD2	2.768e-19	-0.250164	0.501	0.544	4.5564e-15	Cycling progenitors
RPL17	0.000113021	-0.250218	0.774	0.768	1	unknown1
CHRND	0.000209152	-0.250431	0.441	0.603	1	unknown2
CCNE1	1.57949e-37	-0.250585	0.315	0.448	2.60001e-33	Cycling progenitors
LIG1	2.59817e-79	-0.25064	0.212	0.411	4.27685e-75	Differentiated
CTSZ	1.34288e-07	-0.250676	0.053	0.181	0.00221051	unknown1
AP3B1	7.96648e-10	-0.250749	0.436	0.626	1.31136e-05	unknown1
P4HA1	1.60414e-05	-0.250789	0.171	0.368	0.264057	unknown2
H1F0	2.29813e-06	-0.250878	0.018	0.2	0.0378296	unknown2
EFEMP2	0.0004794	-0.250904	0.072	0.201	1	unknown2
PMPCA	7.79749e-11	-0.250982	0.337	0.537	1.28355e-06	unknown1
PDIA4	4.69594e-66	-0.251584	0.684	0.815	7.72998e-62	Differentiated
PDIA3	1.69258e-63	-0.251597	0.818	0.894	2.78616e-59	Differentiated
VRK1	9.67663e-63	-0.251738	0.517	0.66	1.59287e-58	MuSC-like
DDB2	5.93562e-65	-0.251746	0.264	0.452	9.77063e-61	Differentiated
TAX1BP1	1.05909e-08	-0.251791	0.609	0.734	0.000174337	unknown1
LITAF	2.68642e-53	-0.251846	0.215	0.373	4.42211e-49	Differentiated
DEK	7.39825e-86	-0.251907	0.985	0.989	1.21783e-81	MuSC-like
SYF2	6.78763e-08	-0.251978	0.605	0.698	0.00111731	unknown1
SKA3	1.24074e-77	-0.252017	0.217	0.414	2.04239e-73	Differentiated
RNF213	0.00707998	-0.252027	0.234	0.345	1	unknown2
CENPF	5.2234e-18	-0.252083	0.962	0.859	8.59824e-14	S-phase
ENAH	3.27021e-81	-0.252199	0.893	0.937	5.38309e-77	S-phase
PSME1	1.92008e-05	-0.252457	0.694	0.853	0.316065	unknown2
ZYX	0.000128762	-0.252563	0.378	0.549	1	unknown2
SSRP1	1.27535e-82	-0.25266	0.807	0.899	2.09936e-78	Differentiated
CARS	1.90787e-09	-0.252675	0.009	0.267	3.14054e-05	unknown2
H2AFZ	1.35755e-21	-0.252829	0.761	0.703	2.23466e-17	MuSC-like
RNF7	7.97842e-92	-0.252869	0.685	0.803	1.31333e-87	S-phase
BARD1	4.16901e-51	-0.253085	0.435	0.585	6.86261e-47	MuSC-like
FAM3C	2.6672e-08	-0.253218	0.498	0.64	0.000439047	unknown1
DYNC1LI1	1.05818e-10	-0.253288	0.37	0.554	1.74187e-06	unknown1
CTNND1	6.91664e-07	-0.253511	0.117	0.342	0.0113855	unknown2
ARPC5	2.06941e-61	-0.253526	0.51	0.661	3.40646e-57	Differentiated
FAM207A	1.64791e-09	-0.253576	0.453	0.602	2.71262e-05	unknown1
SYT8	1.87181e-12	-0.253643	0.008	0.184	3.08119e-08	unknown1
ZNRD2	3.64862e-06	-0.253841	0.225	0.447	0.0600599	unknown2
HP1BP3	1.09433e-62	-0.253928	0.817	0.893	1.80138e-58	Differentiated
AARS	2.11244e-08	-0.254141	0.009	0.241	0.000347729	unknown2
RPS5	7.68242e-07	-0.254182	1	1	0.012646	unknown2
HIP1	1.61307e-74	-0.254251	0.391	0.577	2.65528e-70	MuSC-like
ANXA1	1.7377e-19	-0.254476	0.196	0.265	2.86042e-15	S-phase
KIF18A	7.68769e-86	-0.254595	0.09	0.278	1.26547e-81	Differentiated
SEPTIN10	9.4397e-73	-0.254611	0.421	0.608	1.55387e-68	Differentiated
CDCA4	4.58513e-90	-0.254626	0.275	0.487	7.54759e-86	MuSC-like
PON2	2.84507e-34	-0.254992	0.62	0.693	4.68326e-30	Differentiated
PRDX6	0.000361372	-0.255004	1	0.995	1	unknown2
AC118549.1	1.42598e-16	-0.255047	0	0.222	2.34731e-12	unknown1
H2AFX	1.09521e-52	-0.255066	0.182	0.328	1.80282e-48	Differentiated
NAA38	2.58846e-75	-0.255183	0.737	0.853	4.26087e-71	Differentiated
FILIP1	3.88175e-27	-0.255276	0.102	0.2	6.38974e-23	Cycling progenitors
PRPF4B	7.20255e-13	-0.255305	0.428	0.647	1.18561e-08	unknown1
CCNF	1.22309e-95	-0.25555	0.082	0.283	2.01333e-91	Differentiated
SMARCA5	6.67583e-12	-0.255739	0.815	0.914	1.09891e-07	unknown1
YBX1	1.77347e-127	-0.255821	1	1	2.9193e-123	MuSC-like
TFF3	5.01125e-62	-0.255932	0.309	0.49	8.24901e-58	MuSC-like
CKS1B	4.54321e-68	-0.256003	0.855	0.902	7.47858e-64	MuSC-like
ASRGL1	5.11917e-92	-0.256022	0.272	0.489	8.42667e-88	MuSC-like
PALLD	2.10428e-50	-0.256055	0.582	0.68	3.46385e-46	S-phase
DST	1.49388e-56	-0.256119	0.608	0.712	2.45907e-52	S-phase
IGFBP7	3.34277e-11	-0.256665	0.035	0.075	5.50254e-07	Cycling progenitors
FADS1	1.21585e-67	-0.256674	0.699	0.812	2.00141e-63	Differentiated
FILIP1	0.00204757	-0.256767	0.072	0.183	1	unknown2
MPG	2.37628e-06	-0.256971	0.36	0.584	0.039116	unknown2
PABPC4	6.15924e-05	-0.257014	0.892	0.919	1	unknown2
ANP32B	4.3238e-122	-0.257015	0.984	0.991	7.11741e-118	MuSC-like
PLK2	1.09924e-34	-0.257083	0.446	0.544	1.80945e-30	S-phase
RBFOX1	3.01842e-77	-0.257188	0.359	0.563	4.96862e-73	MuSC-like
SLIRP	9.76723e-05	-0.257202	0.988	0.982	1	unknown1
CTNNAL1	4.19345e-63	-0.257347	0.34	0.513	6.90284e-59	Differentiated
IFIT3	4.02271e-29	-0.257595	0.091	0.183	6.62179e-25	Differentiated
RAD51C	5.59183e-71	-0.257711	0.398	0.578	9.20472e-67	Differentiated
MAP1LC3A	0.00125804	-0.257794	0.189	0.323	1	unknown2
TRMT5	3.64356e-64	-0.257827	0.359	0.52	5.99767e-60	MuSC-like
TCF25	4.47421e-09	-0.257858	0.654	0.774	7.365e-05	unknown1
RPS27L	1.66764e-66	-0.257888	0.938	0.965	2.74511e-62	S-phase
BLM	6.87913e-91	-0.258037	0.167	0.381	1.13237e-86	Differentiated
CENPK	2.81832e-86	-0.258102	0.359	0.571	4.63923e-82	MuSC-like
CDV3	2.16281e-08	-0.258277	0.786	0.881	0.000356019	unknown1
LOXL2	8.66112e-48	-0.258362	0.21	0.358	1.42571e-43	Differentiated
TUFM	8.00825e-10	-0.258441	0.844	0.901	1.31824e-05	unknown1
ACTA2	1.24799e-21	-0.258488	0.149	0.222	2.05431e-17	S-phase
BEX3	4.32085e-84	-0.258571	0.882	0.947	7.11255e-80	Differentiated
DNAJC9	1.08094e-85	-0.258638	0.291	0.504	1.77934e-81	Differentiated
EDNRA	5.31121e-07	-0.25874	0.095	0.222	0.00874279	unknown1
CCNE2	1.62163e-79	-0.258845	0.077	0.255	2.66937e-75	Differentiated
PBXIP1	1.02779e-06	-0.25908	0.081	0.299	0.0169185	unknown2
FANCI	2.574e-80	-0.259122	0.305	0.504	4.23707e-76	MuSC-like
MGP	0.000438113	-0.259149	0.009	0.117	1	unknown2
IER2	0.00027016	-0.25925	0.333	0.482	1	unknown2
IFITM3	2.0428e-21	-0.25928	0.931	0.931	3.36265e-17	S-phase
CFL2	0.000365064	-0.259326	0.82	0.843	1	unknown2
APOBEC2	0.00925004	-0.259549	0.144	0.242	1	unknown2
MARCH5	1.89747e-17	-0.259627	0	0.232	3.12343e-13	unknown1
STAG2	2.65287e-73	-0.259682	0.504	0.664	4.36689e-69	Differentiated
GMPS	3.87694e-10	-0.25971	0.44	0.62	6.38183e-06	unknown1
MT-ND6	5.72784e-08	-0.259817	0.424	0.579	0.000942859	unknown1
LMCD1	1.78183e-05	-0.25984	0.09	0.265	0.293307	unknown2
SKP1	6.94478e-15	-0.25989	0.996	0.999	1.14318e-10	unknown1
BASP1	9.1541e-52	-0.25999	0.317	0.45	1.50686e-47	S-phase
XRCC5	2.01453e-88	-0.26001	0.98	0.994	3.31612e-84	Differentiated
PLSCR1	0.000514008	-0.260139	0.144	0.287	1	unknown2
ST5	3.3717e-08	-0.260385	0.009	0.231	0.000555016	unknown2
MYBPC2	8.35692e-13	-0.260527	0.025	0.215	1.37563e-08	unknown1
WRNIP1	0.00014227	-0.260601	0.288	0.454	1	unknown2
ACTA1	6.21756e-41	-0.260601	0.04	0.13	1.02347e-36	MuSC-like
WRNIP1	1.2064e-08	-0.26071	0.28	0.456	0.000198585	unknown1
IGF2BP1	4.16417e-48	-0.26074	0.085	0.213	6.85464e-44	Differentiated
SHC1	4.15961e-48	-0.260963	0.47	0.602	6.84714e-44	Differentiated
AGPAT5	1.74684e-74	-0.261226	0.476	0.647	2.87548e-70	MuSC-like
PYGL	4.70277e-05	-0.261242	0.108	0.281	0.774123	unknown2
FAM111B	5.29975e-66	-0.261445	0.122	0.278	8.72392e-62	MuSC-like
SET	4.2721e-18	-0.261635	1	0.999	7.0323e-14	unknown1
HERC5	5.27321e-18	-0.261841	0.219	0.299	8.68023e-14	Differentiated
KLHL23	1.13339e-82	-0.261965	0.491	0.672	1.86568e-78	MuSC-like
ASF1B	2.64786e-98	-0.261965	0.103	0.315	4.35864e-94	Differentiated
ARID5B	1.16953e-77	-0.261995	0.189	0.348	1.92517e-73	S-phase
GART	1.06175e-10	-0.262361	0.514	0.674	1.74774e-06	unknown1
ZWINT	2.92981e-85	-0.262424	0.314	0.517	4.82275e-81	MuSC-like
EIF5A	9.84311e-07	-0.262598	0.973	0.955	0.0162027	unknown2
EIF2S2	4.61708e-07	-0.262704	0.973	0.988	0.00760017	unknown2
TPM3	6.17512e-09	-0.262723	0.934	0.952	0.000101649	unknown1
NCAPD2	6.57666e-70	-0.262895	0.306	0.479	1.08258e-65	MuSC-like
EIF2S2	4.53124e-14	-0.262978	0.979	0.988	7.45887e-10	unknown1
MT-ND5	9.77629e-07	-0.263094	0.973	0.982	0.0160928	unknown2
MAP3K7	2.16203e-59	-0.263145	0.463	0.587	3.55892e-55	S-phase
PTGES3	6.19461e-133	-0.263619	0.969	0.988	1.01969e-128	MuSC-like
SEMA6B	4.53427e-93	-0.263823	0.263	0.481	7.46386e-89	MuSC-like
CDC6	1.36922e-52	-0.263842	0.228	0.389	2.25388e-48	Cycling progenitors
SIVA1	3.165e-93	-0.263883	0.829	0.917	5.2099e-89	Differentiated
BAX	2.34013e-58	-0.263977	0.702	0.821	3.85209e-54	Differentiated
ENO3	0.00275566	-0.264285	0.892	0.916	1	unknown2
CAP2	1.97812e-64	-0.264298	0.6	0.721	3.25618e-60	MuSC-like
GNL2	2.98287e-11	-0.264495	0.272	0.471	4.9101e-07	unknown1
POLD3	3.36376e-86	-0.264721	0.211	0.42	5.53709e-82	Differentiated
HES4	0.000518411	-0.264743	0.362	0.438	1	unknown1
HSPA5	1.20033e-42	-0.264959	0.902	0.94	1.97587e-38	Differentiated
RPL6	9.9728e-11	-0.264964	1	1	1.64162e-06	unknown2
CST3	1.19966e-24	-0.265144	0.563	0.674	1.97476e-20	Differentiated
UTP11	7.21913e-10	-0.265152	0.576	0.717	1.18834e-05	unknown1
RPL34	0.000369969	-0.26545	1	1	1	unknown1
BUB1	2.18628e-67	-0.265508	0.188	0.353	3.59883e-63	MuSC-like
IFI16	3.81794e-39	-0.265608	0.323	0.447	6.28471e-35	S-phase
HNRNPA2B1	1.89096e-136	-0.265646	0.995	0.998	3.1127e-132	MuSC-like
EIF6	9.04325e-06	-0.265717	0.586	0.764	0.148861	unknown2
GPX4	4.29131e-13	-0.265787	0.979	0.99	7.06393e-09	unknown1
MZT1	1.00318e-63	-0.26628	0.396	0.561	1.65134e-59	Differentiated
CYCS	2.10391e-114	-0.26643	0.901	0.953	3.46325e-110	MuSC-like
PA2G4	5.86701e-15	-0.266455	0.996	0.993	9.65768e-11	unknown1
DPYSL2	1.53752e-86	-0.266562	0.546	0.735	2.53091e-82	Differentiated
TLCD4	2.01491e-54	-0.26669	0.259	0.424	3.31675e-50	MuSC-like
C21orf58	3.30352e-86	-0.266861	0.33	0.537	5.43792e-82	MuSC-like
ENC1	5.32756e-54	-0.267089	0.382	0.5	8.76969e-50	S-phase
DDX39A	1.15136e-68	-0.267099	0.462	0.623	1.89525e-64	Differentiated
PXMP2	1.05615e-88	-0.267141	0.478	0.675	1.73853e-84	MuSC-like
MYO1B	9.93009e-09	-0.267162	0.28	0.434	0.000163459	unknown1
NEU4	3.97323e-08	-0.267195	0.128	0.277	0.000654033	unknown1
TFPI	9.0873e-62	-0.267325	0.052	0.19	1.49586e-57	Differentiated
GINS2	2.08388e-40	-0.267356	0.463	0.568	3.43027e-36	Cycling progenitors
HSPE1	1.35983e-96	-0.267412	0.986	0.993	2.23841e-92	MuSC-like
CAMK2D	2.65732e-14	-0.267524	0.103	0.331	4.37421e-10	unknown1
BIN1	2.09898e-05	-0.26762	0.55	0.769	0.345513	unknown2
ISYNA1	1.24281e-08	-0.267722	0.387	0.537	0.00020458	unknown1
MAP2	8.96142e-60	-0.267734	0.415	0.571	1.47514e-55	MuSC-like
SURF6	1.69407e-10	-0.267798	0.321	0.499	2.78862e-06	unknown1
PLIN3	2.97692e-99	-0.26792	0.381	0.567	4.9003e-95	S-phase
HINT1	8.89863e-117	-0.267926	0.999	1	1.4648e-112	MuSC-like
RABGAP1	1.01498e-05	-0.268023	0.601	0.665	0.167077	unknown1
AFG3L2	1.25572e-11	-0.268125	0.403	0.617	2.06704e-07	unknown1
RAD51	7.22659e-102	-0.268166	0.17	0.385	1.18957e-97	MuSC-like
ITGB1	2.63548e-56	-0.268601	0.806	0.891	4.33827e-52	Differentiated
CCN1	1.72579e-16	-0.26871	0.289	0.368	2.84082e-12	Cycling progenitors
SKA3	2.01276e-104	-0.268713	0.203	0.427	3.3132e-100	MuSC-like
CDC34	9.02436e-06	-0.268729	0.351	0.552	0.14855	unknown2
HLA-A	1.9543e-25	-0.269263	0.39	0.467	3.21698e-21	S-phase
EN2	2.95342e-06	-0.269275	0.108	0.314	0.0486162	unknown2
COL6A2	4.31351e-42	-0.269328	0.211	0.323	7.10046e-38	S-phase
CDC37	1.06562e-05	-0.269418	0.631	0.795	0.175411	unknown2
CBX5	1.71462e-98	-0.269473	0.916	0.955	2.82243e-94	MuSC-like
ETFB	2.10967e-06	-0.269676	0.234	0.461	0.0347274	unknown2
EIF3F	3.23194e-06	-0.26972	0.937	0.962	0.053201	unknown2
EPRS1	3.55506e-45	-0.269855	0.125	0.259	5.85198e-41	Differentiated
ID1	7.2973e-06	-0.269909	0.252	0.458	0.120121	unknown2
H1-10	7.31549e-44	-0.269914	0.114	0.243	1.2042e-39	Differentiated
CKM	1.35226e-22	-0.269939	0.045	0.096	2.22596e-18	S-phase
PCNA	1.1447e-42	-0.269987	0.562	0.659	1.8843e-38	MuSC-like
WRNIP1	1.46842e-74	-0.270057	0.313	0.497	2.41717e-70	MuSC-like
COX6A2	1.28098e-43	-0.270513	0.031	0.12	2.10863e-39	MuSC-like
HSP90AB1	0.000140001	-0.27053	1	1	1	unknown2
ZKSCAN1	3.8751e-90	-0.270584	0.64	0.757	6.37879e-86	S-phase
HOMER3	1.70271e-05	-0.270586	0.405	0.57	0.280283	unknown2
ECI1	0.000122408	-0.270927	0.604	0.723	1	unknown2
C11orf74	4.45144e-18	-0.270959	0.004	0.248	7.32751e-14	unknown1
C11orf74	9.47101e-09	-0.271503	0.009	0.245	0.000155902	unknown2
GCSH	3.98271e-66	-0.271539	0.73	0.824	6.55594e-62	MuSC-like
PTBP2	1.6528e-102	-0.271605	0.267	0.497	2.72067e-98	MuSC-like
FILIP1	2.55516e-06	-0.27187	0.07	0.185	0.0420604	unknown1
GAPDH	2.41838e-12	-0.272147	1	1	3.9809e-08	unknown2
COL6A2	1.72994e-41	-0.272196	0.18	0.314	2.84766e-37	Differentiated
ST5	1.42985e-17	-0.272216	0	0.234	2.35367e-13	unknown1
HMMR	1.14391e-15	-0.272248	0.362	0.39	1.883e-11	S-phase
STUB1	2.02892e-06	-0.272307	0.604	0.789	0.033398	unknown2
SGO1	4.36774e-94	-0.272389	0.177	0.396	7.18973e-90	Differentiated
NFASC	8.10352e-66	-0.272469	0.354	0.528	1.33392e-61	MuSC-like
TIMP2	4.79162e-41	-0.272629	0.322	0.462	7.88749e-37	Differentiated
DUT	1.66067e-19	-0.273029	0.831	0.845	2.73363e-15	Cycling progenitors
KIF4A	5.13652e-83	-0.273393	0.183	0.376	8.45522e-79	MuSC-like
FAM49A	1.19971e-07	-0.273748	0	0.204	0.00197484	unknown2
PSRC1	1.2431e-103	-0.273765	0.061	0.264	2.04627e-99	Differentiated
SMC1A	3.8277e-74	-0.274154	0.597	0.732	6.30078e-70	MuSC-like
C4orf48	2.91607e-56	-0.274176	0.748	0.833	4.80015e-52	Cycling progenitors
JSRP1	1.6338e-08	-0.274204	0.712	0.785	0.00026894	unknown1
MDFI	2.50976e-05	-0.274301	0.279	0.465	0.413132	unknown2
MT-ATP6	1.90563e-09	-0.274356	1	0.999	3.13686e-05	unknown1
TAF11	2.14167e-07	-0.27458	0.523	0.748	0.00352541	unknown2
NSD2	1.33245e-88	-0.274667	0.328	0.542	2.19334e-84	Differentiated
HNRNPAB	3.15465e-120	-0.274681	0.972	0.986	5.19288e-116	MuSC-like
SACS	3.23643e-09	-0.274745	0.42	0.579	5.32748e-05	unknown1
TXNRD2	2.77653e-06	-0.275137	0.306	0.521	0.0457045	unknown2
PABPN1	4.98255e-11	-0.275364	0.436	0.607	8.20178e-07	unknown1
NTN5	1.91355e-30	-0.275458	0.135	0.233	3.14989e-26	Differentiated
VCAN	5.49539e-13	-0.275486	0.619	0.63	9.04597e-09	S-phase
TIMM13	1.06692e-07	-0.275646	0.973	0.981	0.00175626	unknown2
CHEK1	1.51006e-86	-0.27571	0.289	0.498	2.48571e-82	Differentiated
PPME1	5.14881e-05	-0.275741	0.432	0.531	0.847545	unknown1
NTMT1	1.54324e-05	-0.275798	0.495	0.669	0.254033	unknown2
SDHC	2.4244e-06	-0.275811	0.477	0.7	0.039908	unknown2
FXYD6	7.58942e-07	-0.27589	0.117	0.342	0.0124929	unknown2
NEU4	0.000157035	-0.27593	0.126	0.276	1	unknown2
EEF2	2.83468e-10	-0.276034	1	1	4.66616e-06	unknown1
POLE3	1.86016e-10	-0.276117	0.634	0.756	3.06201e-06	unknown1
TCEAL9	1.55911e-86	-0.276368	0.636	0.79	2.56646e-82	Differentiated
WEE1	4.03059e-89	-0.276379	0.318	0.535	6.63475e-85	Differentiated
IFI27	0.00523987	-0.276528	0.354	0.306	1	Differentiated
CASQ2	5.41912e-17	-0.276538	0.212	0.273	8.92041e-13	S-phase
INCENP	6.03244e-106	-0.276543	0.083	0.298	9.93001e-102	Differentiated
FAM49A	3.31204e-15	-0.276581	0	0.206	5.45194e-11	unknown1
SMARCB1	7.91522e-08	-0.276716	0.378	0.647	0.00130293	unknown2
CDK4	1.89734e-103	-0.277022	0.764	0.884	3.12321e-99	Differentiated
CCDC124	1.01739e-06	-0.277048	0.55	0.745	0.0167473	unknown2
CDYL	2.57238e-12	-0.277311	0.399	0.619	4.2344e-08	unknown1
CDCA4	2.68281e-91	-0.277366	0.26	0.482	4.41618e-87	Differentiated
MRPS34	5.44366e-06	-0.27737	0.784	0.892	0.0896081	unknown2
RNH1	1.328e-06	-0.277459	0.369	0.597	0.0218602	unknown2
GINS2	2.44546e-76	-0.277546	0.407	0.595	4.02547e-72	MuSC-like
GMNN	2.71784e-88	-0.277554	0.419	0.625	4.47383e-84	MuSC-like
RFC3	4.10916e-06	-0.27778	0.441	0.662	0.0676408	unknown2
CRIP2	1.44097e-07	-0.277788	0.568	0.668	0.00237198	unknown1
CXXC5	7.80413e-08	-0.277796	0.733	0.799	0.00128464	unknown1
DNAJC4	9.37199e-08	-0.277805	0.063	0.294	0.00154272	unknown2
HSD17B12	5.6748e-06	-0.277905	0.342	0.561	0.0934128	unknown2
IFI44L	1.30482e-34	-0.278011	0.138	0.231	2.14786e-30	S-phase
KIF14	4.12042e-77	-0.278228	0.132	0.303	6.78263e-73	MuSC-like
MYLPF	0.00368146	-0.278281	0.746	0.8	1	Cycling progenitors
CCN1	1.72534e-28	-0.278408	0.296	0.382	2.84008e-24	S-phase
LIMA1	0.000146897	-0.278522	0.261	0.457	1	unknown2
MARS	7.76591e-18	-0.278553	0	0.237	1.27835e-13	unknown1
GTF2F1	1.01105e-05	-0.278599	0.495	0.651	0.166429	unknown2
NSA2	1.94147e-15	-0.278651	0.984	0.992	3.19585e-11	unknown1
DAG1	0.00417683	-0.278689	0.514	0.586	1	unknown2
E2F1	9.2565e-66	-0.278697	0.19	0.374	1.52371e-61	Cycling progenitors
SP100	3.84671e-05	-0.278931	0.018	0.164	0.633206	unknown2
MDK	0.0048987	-0.279301	1	0.986	1	unknown1
CFL1	1.68462e-08	-0.279328	0.991	0.999	0.000277305	unknown2
APP	3.02609e-52	-0.279778	0.748	0.809	4.98124e-48	S-phase
CEP55	2.05101e-84	-0.279876	0.221	0.418	3.37617e-80	MuSC-like
TSPAN4	2.32194e-07	-0.280107	0.153	0.394	0.00382215	unknown2
TMSB4X	3.47331e-27	-0.280136	0.95	0.958	5.71742e-23	S-phase
CLIC1	3.47299e-64	-0.280249	0.839	0.911	5.7169e-60	Differentiated
BLCAP	2.22418e-54	-0.280251	0.642	0.738	3.66123e-50	MuSC-like
GPX4	8.63475e-08	-0.280312	1	0.989	0.00142137	unknown2
DMPK	3.27429e-80	-0.280536	0.313	0.513	5.38981e-76	MuSC-like
MGP	1.04414e-07	-0.280629	0.008	0.119	0.00171876	unknown1
COL1A1	5.74778e-09	-0.280868	0.039	0.074	9.46141e-05	Cycling progenitors
PPA1	2.72068e-07	-0.280905	0.865	0.943	0.00447852	unknown2
IER3	1.5275e-34	-0.280927	0.166	0.279	2.51442e-30	Differentiated
PHGDH	3.78121e-07	-0.281237	0.58	0.674	0.00622425	unknown1
KIF22	7.54838e-82	-0.281439	0.385	0.577	1.24254e-77	MuSC-like
TLE1	2.02703e-10	-0.281582	0.424	0.608	3.3367e-06	unknown1
GAMT	9.17215e-06	-0.281783	0.856	0.878	0.150983	unknown2
MROH8	8.20622e-05	-0.281802	0.078	0.168	1	unknown1
MELK	6.39922e-114	-0.281986	0.129	0.366	1.05338e-109	Differentiated
DNMT1	2.19907e-87	-0.282055	0.661	0.791	3.61988e-83	MuSC-like
UGCG	9.93679e-42	-0.282125	0.592	0.671	1.63569e-37	S-phase
TK1	1.20093e-97	-0.282135	0.169	0.395	1.97685e-93	Differentiated
UGP2	7.57413e-09	-0.282219	0.597	0.727	0.000124678	unknown1
PSAP	8.87491e-64	-0.282365	0.544	0.656	1.4609e-59	S-phase
PGF	1.51653e-05	-0.28263	0.297	0.494	0.249636	unknown2
MYH9	5.94118e-58	-0.282701	0.41	0.576	9.77978e-54	Differentiated
RAD51AP1	9.5362e-115	-0.282813	0.13	0.368	1.56975e-110	Differentiated
SMPX	0.0010977	-0.283007	0.107	0.19	1	unknown1
NOLC1	1.4466e-11	-0.283131	0.469	0.65	2.38124e-07	unknown1
CENPM	6.05576e-106	-0.283204	0.205	0.442	9.96839e-102	Differentiated
MYH10	1.02923e-81	-0.283698	0.448	0.638	1.69421e-77	Differentiated
CENPA	1.41947e-75	-0.283786	0.129	0.298	2.33659e-71	MuSC-like
METRN	1.66348e-09	-0.28381	0.44	0.607	2.73826e-05	unknown1
KIF20A	3.76472e-106	-0.283892	0.054	0.26	6.1971e-102	Differentiated
IMPAD1	7.3861e-09	-0.284157	0.018	0.26	0.000121583	unknown2
BUB1B	1.48169e-90	-0.284328	0.202	0.402	2.43901e-86	MuSC-like
PRMT1	1.12222e-12	-0.284393	0.963	0.966	1.84729e-08	unknown1
ACTN1	6.94467e-57	-0.284437	0.596	0.723	1.14316e-52	Differentiated
MXD3	2.34737e-97	-0.284517	0.111	0.321	3.86401e-93	Differentiated
HERPUD1	0.000128208	-0.284551	0.486	0.636	1	unknown2
FTL	1.24487e-54	-0.28458	0.997	0.997	2.04918e-50	S-phase
GINS2	7.95775e-67	-0.284663	0.418	0.584	1.30992e-62	Differentiated
SDC2	6.65394e-06	-0.284772	0.559	0.746	0.10953	unknown2
SP100	1.74401e-08	-0.28487	0.033	0.165	0.000287082	unknown1
TCF25	1.23547e-06	-0.285099	0.586	0.773	0.020337	unknown2
RBP1	9.90696e-07	-0.285131	0.784	0.895	0.0163078	unknown2
RHOC	3.28964e-66	-0.285479	0.618	0.727	5.41508e-62	S-phase
CKAP5	3.72028e-52	-0.285497	0.559	0.669	6.12395e-48	Differentiated
PWWP3A	1.43652e-11	-0.285771	0.642	0.771	2.36466e-07	unknown1
ELMSAN1	2.68811e-09	-0.285784	0.009	0.263	4.4249e-05	unknown2
SFRP1	0.000498398	-0.28588	0.297	0.456	1	unknown2
H1-2	1.36137e-28	-0.285888	0.091	0.176	2.24096e-24	MuSC-like
NUF2	5.65008e-88	-0.286426	0.208	0.41	9.3006e-84	MuSC-like
LIMA1	6.00955e-48	-0.286504	0.379	0.493	9.89232e-44	S-phase
RSL1D1	1.26104e-05	-0.287052	0.955	0.946	0.207579	unknown1
NRDC	1.368e-12	-0.287242	0.436	0.631	2.25187e-08	unknown1
IGFBP7	6.25882e-05	-0.287271	0.004	0.069	1	unknown1
BCHE	2.63016e-56	-0.287734	0.624	0.734	4.32951e-52	Differentiated
C8orf33	1.0932e-12	-0.287755	0.379	0.601	1.79952e-08	unknown1
PDLIM7	1.91904e-06	-0.287843	0.694	0.81	0.0315893	unknown2
BCAP29	1.30526e-14	-0.287939	0.086	0.312	2.14859e-10	unknown1
RFC3	4.88764e-10	-0.288069	0.535	0.662	8.04555e-06	unknown1
PNRC1	8.42598e-11	-0.288173	0.366	0.572	1.387e-06	unknown1
CENPX	5.47388e-83	-0.288277	0.565	0.734	9.01055e-79	MuSC-like
STAC3	2.07047e-07	-0.288296	0.374	0.511	0.00340821	unknown1
MCM10	1.18414e-92	-0.288301	0.18	0.399	1.94921e-88	Differentiated
ARL6IP5	1.14428e-10	-0.288354	0.457	0.617	1.8836e-06	unknown1
IGFBP7	0.0043026	-0.28848	0	0.069	1	unknown2
RAD23B	4.05798e-14	-0.288527	0.486	0.71	6.67984e-10	unknown1
AARS	7.59419e-18	-0.288611	0.004	0.243	1.25008e-13	unknown1
TMX4	1.35714e-06	-0.288637	0.309	0.434	0.0223399	unknown1
SNRPD1	1.16289e-133	-0.288786	0.973	0.987	1.91423e-129	MuSC-like
CD81	1.82209e-06	-0.288918	0.865	0.922	0.0299934	unknown2
EFHD2	9.32424e-51	-0.289092	0.489	0.609	1.53486e-46	MuSC-like
SQSTM1	5.56269e-09	-0.2892	0.597	0.75	9.15675e-05	unknown1
ALYREF	2.03506e-90	-0.28934	0.524	0.699	3.34992e-86	Differentiated
NDUFA10	1.13034e-12	-0.289686	0.724	0.838	1.86065e-08	unknown1
TSPAN9	1.12144e-05	-0.289784	0.225	0.425	0.184601	unknown2
RTN2	7.1008e-07	-0.2898	0.243	0.487	0.0116886	unknown2
ABCF2.1	2.25207e-09	-0.289828	0.009	0.26	3.70713e-05	unknown2
WDR60	4.88795e-09	-0.289893	0.009	0.252	8.04606e-05	unknown2
KRT18	2.80756e-06	-0.290131	0.132	0.261	0.0462153	unknown1
ST13	1.35638e-17	-0.290482	0.984	0.994	2.23274e-13	unknown1
PXMP2	4.54942e-89	-0.290581	0.48	0.666	7.4888e-85	Differentiated
DDR2	1.04978e-83	-0.29069	0.313	0.522	1.72805e-79	Differentiated
KDM5B	0.00144528	-0.290791	0.405	0.543	1	unknown2
TMPO	1.17331e-78	-0.290958	0.794	0.879	1.93139e-74	MuSC-like
CDKN1C	9.58797e-58	-0.291279	0.279	0.441	1.57828e-53	MuSC-like
ITIH5	6.1689e-51	-0.291462	0.146	0.29	1.01546e-46	Differentiated
ARHGAP11A	4.85416e-95	-0.291682	0.133	0.344	7.99043e-91	Differentiated
NEB	0.000390919	-0.291778	0.676	0.805	1	unknown2
MZT2B	1.53167e-83	-0.292243	0.935	0.971	2.52129e-79	Differentiated
PTGES2	2.94761e-08	-0.292578	0.234	0.532	0.000485205	unknown2
COBL	9.95828e-74	-0.292729	0.409	0.59	1.63923e-69	MuSC-like
CKAP5	4.63436e-65	-0.292841	0.541	0.679	7.62862e-61	MuSC-like
CNN3	2.18284e-10	-0.293072	0.79	0.857	3.59318e-06	unknown1
PHACTR2	3.40737e-08	-0.293086	0.247	0.4	0.000560887	unknown1
FN1	0.000353739	-0.293267	0.667	0.497	1	unknown2
FAM92A	2.13959e-09	-0.293702	0.009	0.261	3.52197e-05	unknown2
FILIP1	3.34276e-40	-0.293746	0.119	0.214	5.50252e-36	S-phase
LMNA	1.82752e-88	-0.294203	0.914	0.958	3.00829e-84	S-phase
CCDC85B	2.62806e-05	-0.29446	0.486	0.681	0.432606	unknown2
MEF2C	1.79811e-15	-0.294529	0.702	0.749	2.95986e-11	Cycling progenitors
SIL1	9.66898e-08	-0.294655	0.099	0.339	0.00159161	unknown2
NCAPH	3.52026e-121	-0.294847	0.127	0.373	5.79471e-117	Differentiated
FAM83D	2.52358e-106	-0.295214	0.061	0.269	4.15407e-102	Differentiated
PRKDC	2.58092e-108	-0.295263	0.97	0.983	4.24846e-104	MuSC-like
RPL37A	3.93377e-21	-0.295325	1	1	6.47537e-17	unknown1
JUN	2.56975e-81	-0.295434	0.548	0.696	4.23006e-77	S-phase
MCM7	6.4748e-90	-0.296636	0.677	0.806	1.06582e-85	MuSC-like
COPZ1	3.34289e-08	-0.296796	0.414	0.695	0.000550273	unknown2
SRPK1	1.01055e-06	-0.296796	0.441	0.673	0.0166347	unknown2
GLO1	5.84591e-06	-0.297386	0.928	0.935	0.0962296	unknown2
ABCF2.1	1.3009e-19	-0.297745	0.004	0.263	2.14141e-15	unknown1
BRCA1	2.41625e-99	-0.297892	0.21	0.434	3.97738e-95	Differentiated
LMO7	7.63251e-08	-0.297893	0.251	0.417	0.00125639	unknown1
CAVIN4	2.88565e-31	-0.2983	0.202	0.29	4.75006e-27	S-phase
CKM	2.5271e-38	-0.298406	0.022	0.098	4.15986e-34	MuSC-like
ATP5F1D	1.29103e-16	-0.298459	0.975	0.986	2.12516e-12	unknown1
H1F0	7.44507e-14	-0.298686	0.008	0.202	1.22553e-09	unknown1
IER3	7.82193e-05	-0.298971	0.09	0.257	1	unknown2
PHLDA1	2.52972e-06	-0.299013	0.207	0.444	0.0416418	unknown2
[truncated: 883 more rows]

## Sheet: eRMS primary cultures
Table S2. Cluster markers of the integrated eRMS primary culture scRNAseq dataset.
Gene	P value	Average log2 fold change	% cells in cluster	% cells in all other clusters	Adjusted P value	Cluster
COL1A2	0	0.897124	0.823	0.742	0	MuSC-like
COL6A1	0	0.883679	0.776	0.573	0	MuSC-like
COL6A2	0	0.873587	0.728	0.483	0	MuSC-like
FN1	0	0.829351	0.92	0.828	0	MuSC-like
COL3A1	0	0.805576	0.994	0.975	0	MuSC-like
TIMP1	0	0.801181	0.934	0.859	0	MuSC-like
COL1A1	0	0.766591	0.657	0.439	0	MuSC-like
COL6A3	0	0.760055	0.737	0.565	0	MuSC-like
COL18A1	0	0.639002	0.615	0.426	0	MuSC-like
SPARC	0	0.636465	0.984	0.967	0	MuSC-like
FTL	0	0.623524	1	0.998	0	MuSC-like
FSTL1	0	0.62028	0.893	0.763	0	MuSC-like
LRP1	0	0.615092	0.789	0.583	0	MuSC-like
SELENOM	0	0.611844	0.832	0.641	0	MuSC-like
CDC42EP5	0	0.60554	0.545	0.319	0	MuSC-like
PXDN	0	0.585906	0.878	0.787	0	MuSC-like
MTUS1	0	0.576136	0.569	0.346	0	MuSC-like
SQSTM1	0	0.54438	0.823	0.715	0	MuSC-like
LOXL4	0	0.534796	0.39	0.176	0	MuSC-like
PLD3	0	0.522501	0.847	0.74	0	MuSC-like
MMP2	0	0.495614	0.655	0.445	0	MuSC-like
CST3	0	0.483485	0.903	0.807	0	MuSC-like
SEPTIN6	0	0.479064	0.847	0.73	0	MuSC-like
NPC2	0	0.466777	0.787	0.65	0	MuSC-like
SEZ6L2	0	0.466461	0.538	0.303	0	MuSC-like
COL5A1	0	0.454274	0.626	0.427	0	MuSC-like
COL5A2	0	0.452485	0.886	0.778	0	MuSC-like
LGALS1	0	0.451423	0.994	0.981	0	MuSC-like
CAVIN1	0	0.451325	0.685	0.468	0	MuSC-like
UBE2H	0	0.445674	0.659	0.468	0	MuSC-like
LOXL2	0	0.429745	0.672	0.47	0	MuSC-like
DLC1	0	0.425956	0.602	0.411	0	MuSC-like
RRBP1	0	0.418235	0.909	0.823	0	MuSC-like
FAM43A	0	0.374763	0.405	0.203	0	MuSC-like
SRPX2	0	0.370209	0.454	0.246	0	MuSC-like
KDM5B	0	0.350664	0.796	0.609	0	MuSC-like
FTH1	0	0.320708	1	1	0	MuSC-like
SSR2	0	0.311224	0.994	0.985	0	MuSC-like
PPIB	0	0.292033	0.994	0.985	0	MuSC-like
SSR4	0	0.265869	0.998	0.995	0	MuSC-like
SRSF3	0	-0.250858	0.981	0.996	0	MuSC-like
GINS1	0	-0.252879	0.126	0.348	0	MuSC-like
NAP1L1	0	-0.252885	0.998	1	0	MuSC-like
ERH	0	-0.253044	0.983	0.996	0	MuSC-like
H3C2	0	-0.255347	0.038	0.25	0	MuSC-like
SNRPG	0	-0.258493	0.992	0.997	0	MuSC-like
PTMA	0	-0.261897	1	1	0	MuSC-like
SUMO2	0	-0.263387	0.999	1	0	MuSC-like
TIMELESS	0	-0.266342	0.181	0.418	0	MuSC-like
TRIP13	0	-0.268192	0.153	0.389	0	MuSC-like
COX8A	0	-0.268601	0.988	0.997	0	MuSC-like
CALM2	0	-0.269751	0.999	0.999	0	MuSC-like
NCAPG2	0	-0.270049	0.098	0.342	0	MuSC-like
HINT1	0	-0.272211	0.999	1	0	MuSC-like
PFN1	0	-0.27246	0.999	1	0	MuSC-like
FANCA	0	-0.272844	0.161	0.383	0	MuSC-like
HSPE1	0	-0.273393	0.997	0.998	0	MuSC-like
SET	0	-0.274201	0.988	0.996	0	MuSC-like
MGME1	0	-0.274817	0.293	0.532	0	MuSC-like
KPNB1	0	-0.275887	0.958	0.984	0	MuSC-like
RDX	0	-0.276012	0.865	0.943	0	MuSC-like
CDC25C	0	-0.27853	0.046	0.272	0	MuSC-like
XRCC2	0	-0.282292	0.116	0.366	0	MuSC-like
PPIH	0	-0.283734	0.583	0.795	0	MuSC-like
INCENP	0	-0.284756	0.057	0.291	0	MuSC-like
ANP32A	0	-0.28962	0.821	0.93	0	MuSC-like
COA1	0	-0.291149	0.64	0.824	0	MuSC-like
CDC45	0	-0.291171	0.082	0.313	0	MuSC-like
LSM 5.00	0	-0.292028	0.963	0.992	0	MuSC-like
SERBP1	0	-0.292591	0.994	0.998	0	MuSC-like
SRSF7	0	-0.296153	0.922	0.97	0	MuSC-like
CIT	0	-0.29704	0.095	0.351	0	MuSC-like
SPDL1	0	-0.297253	0.206	0.44	0	MuSC-like
BLM	0	-0.301221	0.109	0.363	0	MuSC-like
PRIM1	0	-0.301284	0.109	0.363	0	MuSC-like
NCAPD3	0	-0.301869	0.255	0.515	0	MuSC-like
CENPL	0	-0.302022	0.162	0.402	0	MuSC-like
MIS18A	0	-0.302491	0.423	0.667	0	MuSC-like
CDK5RAP2	0	-0.302519	0.242	0.484	0	MuSC-like
WEE1	0	-0.303394	0.306	0.556	0	MuSC-like
MCM8	0	-0.305141	0.177	0.42	0	MuSC-like
GATM	0	-0.305294	0.155	0.378	0	MuSC-like
SIVA1	0	-0.305731	0.903	0.962	0	MuSC-like
EMC9	0	-0.306493	0.253	0.496	0	MuSC-like
LDHB	0	-0.307694	0.993	0.998	0	MuSC-like
HNRNPA2B1	0	-0.307712	0.994	0.997	0	MuSC-like
CIP2A	0	-0.308862	0.129	0.396	0	MuSC-like
CSE1L	0	-0.310687	0.58	0.784	0	MuSC-like
SLC25A5	0	-0.310923	0.915	0.976	0	MuSC-like
WDR76	0	-0.311011	0.099	0.339	0	MuSC-like
BANF1	0	-0.3111	0.93	0.984	0	MuSC-like
SHCBP1	0	-0.313414	0.137	0.395	0	MuSC-like
BRCA1	0	-0.314208	0.131	0.382	0	MuSC-like
BRCA2	0	-0.316868	0.139	0.41	0	MuSC-like
MELK	0	-0.319694	0.086	0.37	0	MuSC-like
EMP2	0	-0.319846	0.171	0.424	0	MuSC-like
CDT1	0	-0.32049	0.187	0.427	0	MuSC-like
NSD2	0	-0.320672	0.213	0.483	0	MuSC-like
RBMX	0	-0.322582	0.877	0.965	0	MuSC-like
CENPH	0	-0.32304	0.22	0.503	0	MuSC-like
SNRPD1	0	-0.32386	0.961	0.992	0	MuSC-like
PAICS	0	-0.325883	0.755	0.901	0	MuSC-like
MIS18BP1	0	-0.326571	0.223	0.468	0	MuSC-like
POLA2	0	-0.327131	0.145	0.393	0	MuSC-like
RAN	0	-0.328254	0.997	1	0	MuSC-like
LSM 4.00	0	-0.328679	0.953	0.972	0	MuSC-like
IGF2BP1	0	-0.32887	0.569	0.764	0	MuSC-like
ITGB3BP	0	-0.329169	0.388	0.633	0	MuSC-like
KIF20A	0	-0.330013	0.053	0.281	0	MuSC-like
POLD3	0	-0.330633	0.204	0.466	0	MuSC-like
MAD2L2	0	-0.331133	0.55	0.76	0	MuSC-like
DYNC2I2	0	-0.332345	0.177	0.421	0	MuSC-like
SKA3	0	-0.333064	0.074	0.369	0	MuSC-like
RAD51C	0	-0.334806	0.344	0.602	0	MuSC-like
CCNF	0	-0.34066	0.089	0.334	0	MuSC-like
DCP2	0	-0.343415	0.375	0.622	0	MuSC-like
TROAP	0	-0.34425	0.151	0.41	0	MuSC-like
CENPX	0	-0.345558	0.662	0.825	0	MuSC-like
GGH	0	-0.347266	0.432	0.713	0	MuSC-like
HNRNPDL	0	-0.347837	0.958	0.992	0	MuSC-like
SNRPB	0	-0.348533	0.981	0.993	0	MuSC-like
TMEM106C	0	-0.349567	0.365	0.6	0	MuSC-like
NCL	0	-0.350173	0.994	0.997	0	MuSC-like
NEK2	0	-0.350447	0.055	0.289	0	MuSC-like
DNAJC9	0	-0.350662	0.314	0.582	0	MuSC-like
VDAC3	0	-0.350786	0.86	0.947	0	MuSC-like
CHEK1	0	-0.351028	0.283	0.565	0	MuSC-like
SGO1	0	-0.352352	0.09	0.398	0	MuSC-like
XRCC5	0	-0.352945	0.97	0.994	0	MuSC-like
HMGA1	0	-0.353471	0.402	0.651	0	MuSC-like
PSRC1	0	-0.353607	0.111	0.331	0	MuSC-like
CCNE2	0	-0.353898	0.049	0.267	0	MuSC-like
H2AC20	0	-0.354468	0.124	0.341	0	MuSC-like
PKIA	0	-0.354854	0.23	0.463	0	MuSC-like
SUPT16H	0	-0.355418	0.88	0.96	0	MuSC-like
PARP1	0	-0.355687	0.901	0.965	0	MuSC-like
LBR	0	-0.355994	0.485	0.7	0	MuSC-like
DSCC1	0	-0.356818	0.18	0.464	0	MuSC-like
HNRNPR	0	-0.357261	0.919	0.975	0	MuSC-like
CEP55	0	-0.357295	0.077	0.357	0	MuSC-like
ASF1B	0	-0.358015	0.09	0.364	0	MuSC-like
RNASEH2B	0	-0.358982	0.379	0.656	0	MuSC-like
HSPD1	0	-0.36013	0.998	1	0	MuSC-like
LMNB2	0	-0.361281	0.462	0.706	0	MuSC-like
ESCO2	0	-0.362681	0.067	0.372	0	MuSC-like
FAM83D	0	-0.363668	0.068	0.309	0	MuSC-like
KLHL23	0	-0.364716	0.316	0.588	0	MuSC-like
CACYBP	0	-0.365258	0.796	0.933	0	MuSC-like
RFC4	0	-0.369614	0.276	0.552	0	MuSC-like
CHAF1A	0	-0.371412	0.218	0.474	0	MuSC-like
CDC25B	0	-0.372424	0.302	0.536	0	MuSC-like
C21orf58	0	-0.373489	0.115	0.408	0	MuSC-like
COBL	0	-0.373694	0.228	0.459	0	MuSC-like
PTGES3	0	-0.373729	0.99	0.998	0	MuSC-like
SKA2	0	-0.37393	0.427	0.687	0	MuSC-like
TTK	0	-0.376777	0.09	0.37	0	MuSC-like
SSRP1	0	-0.376965	0.765	0.908	0	MuSC-like
PHF19	0	-0.376982	0.26	0.511	0	MuSC-like
MYOD1	0	-0.381139	0.204	0.436	0	MuSC-like
HNRNPD	0	-0.386114	0.891	0.964	0	MuSC-like
CSRP2	0	-0.386549	0.499	0.754	0	MuSC-like
CENPM	0	-0.38678	0.159	0.478	0	MuSC-like
PRC1	0	-0.389473	0.09	0.376	0	MuSC-like
PRKDC	0	-0.390006	0.956	0.988	0	MuSC-like
PBK	0	-0.391677	0.124	0.394	0	MuSC-like
DDX39A	0	-0.395625	0.599	0.816	0	MuSC-like
SMC3	0	-0.397726	0.654	0.853	0	MuSC-like
FGFR4	0	-0.400234	0.223	0.478	0	MuSC-like
FEN1	0	-0.400578	0.261	0.559	0	MuSC-like
CENPA	0	-0.400653	0.069	0.31	0	MuSC-like
ARHGAP11A	0	-0.406881	0.106	0.409	0	MuSC-like
SMC1A	0	-0.40693	0.566	0.768	0	MuSC-like
CENPN	0	-0.407741	0.32	0.635	0	MuSC-like
ANP32B	0	-0.408419	0.923	0.983	0	MuSC-like
KNL1	0	-0.411619	0.073	0.391	0	MuSC-like
H2AZ2	0	-0.412265	0.901	0.966	0	MuSC-like
KIF15	0	-0.413691	0.078	0.419	0	MuSC-like
RFC3	0	-0.414556	0.366	0.685	0	MuSC-like
KIF14	0	-0.416463	0.078	0.344	0	MuSC-like
PSMC3	0	-0.416767	0.757	0.909	0	MuSC-like
HSP90AA1	0	-0.418016	1	1	0	MuSC-like
MZT1	0	-0.422307	0.374	0.659	0	MuSC-like
MCM3	0	-0.431348	0.471	0.678	0	MuSC-like
EXOSC8	0	-0.43173	0.471	0.761	0	MuSC-like
RACGAP1	0	-0.433176	0.098	0.422	0	MuSC-like
TUBB	0	-0.43345	0.998	1	0	MuSC-like
NCAPH	0	-0.433537	0.088	0.457	0	MuSC-like
CDCA4	0	-0.436156	0.25	0.574	0	MuSC-like
TK1	0	-0.436767	0.144	0.462	0	MuSC-like
H1-4	0	-0.437241	0.087	0.369	0	MuSC-like
CDCA5	0	-0.437532	0.113	0.484	0	MuSC-like
SYNE2	0	-0.438622	0.244	0.55	0	MuSC-like
BUB1	0	-0.443331	0.104	0.414	0	MuSC-like
ORC6	0	-0.443794	0.321	0.653	0	MuSC-like
BUB1B	0	-0.444626	0.083	0.419	0	MuSC-like
SGCA	0	-0.448772	0.417	0.688	0	MuSC-like
DIAPH3	0	-0.450027	0.144	0.515	0	MuSC-like
PIMREG	0	-0.451121	0.091	0.403	0	MuSC-like
MCM4	0	-0.452334	0.384	0.623	0	MuSC-like
CKAP5	0	-0.452553	0.467	0.71	0	MuSC-like
TACC3	0	-0.453434	0.109	0.437	0	MuSC-like
VRK1	0	-0.454055	0.379	0.723	0	MuSC-like
FBXO5	0	-0.454214	0.142	0.485	0	MuSC-like
DNMT1	0	-0.45475	0.597	0.786	0	MuSC-like
TMPO	0	-0.455485	0.769	0.915	0	MuSC-like
MCM10	0	-0.457947	0.124	0.468	0	MuSC-like
ECT2	0	-0.458964	0.137	0.47	0	MuSC-like
CCDC34	0	-0.460301	0.41	0.736	0	MuSC-like
KIF23	0	-0.46061	0.097	0.423	0	MuSC-like
ANP32E	0	-0.463761	0.695	0.876	0	MuSC-like
CDCA8	0	-0.46577	0.076	0.381	0	MuSC-like
KIFC1	0	-0.467649	0.076	0.441	0	MuSC-like
CBX5	0	-0.471012	0.841	0.959	0	MuSC-like
CDCA3	0	-0.473554	0.055	0.367	0	MuSC-like
SKP2	0	-0.473817	0.436	0.748	0	MuSC-like
BUB3	0	-0.474086	0.583	0.813	0	MuSC-like
CKAP2L	0	-0.476545	0.108	0.45	0	MuSC-like
BARD1	0	-0.482515	0.285	0.638	0	MuSC-like
H1-2	0	-0.483927	0.23	0.499	0	MuSC-like
KIF20B	0	-0.484635	0.216	0.568	0	MuSC-like
RANBP1	0	-0.486591	0.909	0.975	0	MuSC-like
JPT1	0	-0.487525	0.867	0.962	0	MuSC-like
PA2G4	0	-0.493309	0.942	0.987	0	MuSC-like
CENPU	0	-0.495438	0.213	0.584	0	MuSC-like
DBF4	0	-0.496731	0.389	0.692	0	MuSC-like
NDC80	0	-0.498061	0.081	0.434	0	MuSC-like
CARHSP1	0	-0.502657	0.604	0.842	0	MuSC-like
FANCI	0	-0.504071	0.22	0.588	0	MuSC-like
CENPW	0	-0.507696	0.41	0.774	0	MuSC-like
HMGB3	0	-0.510484	0.619	0.868	0	MuSC-like
KIF22	0	-0.512353	0.302	0.663	0	MuSC-like
UHRF1	0	-0.512395	0.349	0.63	0	MuSC-like
RAD51AP1	0	-0.513563	0.137	0.537	0	MuSC-like
HJURP	0	-0.516521	0.084	0.442	0	MuSC-like
GMNN	0	-0.520518	0.32	0.691	0	MuSC-like
NCAPD2	0	-0.520792	0.262	0.589	0	MuSC-like
TMSB15A	0	-0.52208	0.469	0.784	0	MuSC-like
USP1	0	-0.528279	0.485	0.795	0	MuSC-like
LMNB1	0	-0.529665	0.218	0.615	0	MuSC-like
CENPK	0	-0.531441	0.194	0.589	0	MuSC-like
SPC25	0	-0.532718	0.065	0.484	0	MuSC-like
NUDT1	0	-0.534522	0.689	0.914	0	MuSC-like
FOXM1	0	-0.536213	0.12	0.523	0	MuSC-like
C1orf105	0	-0.537195	0.164	0.419	0	MuSC-like
HELLS	0	-0.537708	0.337	0.641	0	MuSC-like
H2AX	0	-0.541879	0.321	0.638	0	MuSC-like
TUBA4A	0	-0.542382	0.252	0.592	0	MuSC-like
GINS2	0	-0.544389	0.461	0.727	0	MuSC-like
KIF4A	0	-0.556468	0.098	0.494	0	MuSC-like
FITM1	0	-0.562977	0.185	0.442	0	MuSC-like
EZH2	0	-0.563621	0.338	0.708	0	MuSC-like
NASP	0	-0.567614	0.83	0.972	0	MuSC-like
DEPDC1	0	-0.56808	0.111	0.461	0	MuSC-like
PCNA	0	-0.575262	0.489	0.685	0	MuSC-like
SMC4	0	-0.575724	0.6	0.861	0	MuSC-like
RAD21	0	-0.575822	0.896	0.978	0	MuSC-like
H1-3	0	-0.580447	0.049	0.322	0	MuSC-like
ZWINT	0	-0.58169	0.216	0.64	0	MuSC-like
MCM7	0	-0.583002	0.585	0.821	0	MuSC-like
SGO2	0	-0.586331	0.199	0.52	0	MuSC-like
NUF2	0	-0.589905	0.095	0.507	0	MuSC-like
CDCA2	0	-0.59418	0.123	0.474	0	MuSC-like
ENO3	0	-0.594205	0.166	0.381	0	MuSC-like
RPA3	0	-0.594811	0.591	0.873	0	MuSC-like
DTYMK	0	-0.595676	0.608	0.887	0	MuSC-like
CLSPN	0	-0.607201	0.16	0.523	0	MuSC-like
CENPE	0	-0.610455	0.112	0.442	0	MuSC-like
ANLN	0	-0.616857	0.157	0.572	0	MuSC-like
DHFR	0	-0.617827	0.256	0.635	0	MuSC-like
CCNB2	0	-0.622702	0.184	0.548	0	MuSC-like
CKAP2	0	-0.624479	0.229	0.61	0	MuSC-like
HMMR	0	-0.6258	0.129	0.483	0	MuSC-like
CCT2	0	-0.627805	0.946	0.986	0	MuSC-like
KIF11	0	-0.631482	0.131	0.56	0	MuSC-like
CDKN3	0	-0.649373	0.215	0.596	0	MuSC-like
H1-5	0	-0.65134	0.056	0.414	0	MuSC-like
AURKB	0	-0.670064	0.096	0.549	0	MuSC-like
DUT	0	-0.673135	0.614	0.842	0	MuSC-like
CCNA2	0	-0.678029	0.1	0.556	0	MuSC-like
DEK	0	-0.682584	0.795	0.96	0	MuSC-like
PRR11	0	-0.691587	0.294	0.649	0	MuSC-like
TNNT1	0	-0.693741	0.544	0.739	0	MuSC-like
NEB	0	-0.69622	0.352	0.63	0	MuSC-like
HMGN2	0	-0.696934	0.994	0.999	0	MuSC-like
NCAPG	0	-0.707672	0.125	0.617	0	MuSC-like
KIF2C	0	-0.709634	0.124	0.562	0	MuSC-like
RRM1	0	-0.710081	0.383	0.793	0	MuSC-like
GTSE1	0	-0.711328	0.118	0.544	0	MuSC-like
PLK1	0	-0.711658	0.094	0.413	0	MuSC-like
MAD2L1	0	-0.712508	0.345	0.798	0	MuSC-like
SMC2	0	-0.714182	0.412	0.797	0	MuSC-like
STMN1	0	-0.717755	0.987	1	0	MuSC-like
CKS1B	0	-0.719011	0.824	0.975	0	MuSC-like
CKS2	0	-0.729301	0.614	0.859	0	MuSC-like
CDC20	0	-0.738298	0.206	0.54	0	MuSC-like
TUBA1B	0	-0.741082	0.998	1	0	MuSC-like
H2AZ1	0	-0.745047	0.978	0.994	0	MuSC-like
HMGB1	0	-0.746089	0.999	0.999	0	MuSC-like
AURKA	0	-0.760242	0.169	0.488	0	MuSC-like
TUBB4B	0	-0.765835	0.732	0.933	0	MuSC-like
DLGAP5	0	-0.776483	0.122	0.52	0	MuSC-like
MYBL2	0	-0.783523	0.227	0.698	0	MuSC-like
TNNT2	0	-0.796098	0.296	0.57	0	MuSC-like
UBE2T	0	-0.823947	0.441	0.853	0	MuSC-like
TYMS	0	-0.832587	0.362	0.771	0	MuSC-like
ATAD2	0	-0.848785	0.387	0.786	0	MuSC-like
KPNA2	0	-0.857299	0.662	0.88	0	MuSC-like
BIRC5	0	-0.874335	0.35	0.792	0	MuSC-like
PTTG1	0	-0.889321	0.427	0.759	0	MuSC-like
ASPM	0	-0.942218	0.203	0.64	0	MuSC-like
CCNB1	0	-0.979013	0.246	0.622	0	MuSC-like
CDK1	0	-0.994443	0.188	0.711	0	MuSC-like
TPX2	0	-1.04068	0.317	0.742	0	MuSC-like
PCLAF	0	-1.05096	0.575	0.923	0	MuSC-like
RRM2	0	-1.07152	0.186	0.723	0	MuSC-like
MKI67	0	-1.086	0.145	0.677	0	MuSC-like
TNNI1	0	-1.20309	0.509	0.724	0	MuSC-like
HMGB2	0	-1.21049	0.587	0.923	0	MuSC-like
CENPF	0	-1.2122	0.36	0.766	0	MuSC-like
TTN	0	-1.25653	0.242	0.462	0	MuSC-like
UBE2C	0	-1.34123	0.423	0.802	0	MuSC-like
TOP2A	0	-1.34343	0.244	0.739	0	MuSC-like
H4C3	0	-1.58525	0.853	0.945	0	MuSC-like
PAXX	1.33381e-307	-0.310498	0.408	0.631	2.31869e-303	MuSC-like
RPA2	7.4124e-305	-0.29413	0.493	0.705	1.28857e-300	MuSC-like
LSM 3.00	2.66276e-304	-0.257576	0.833	0.944	4.62894e-300	MuSC-like
HSPB11	1.22645e-302	-0.318184	0.602	0.779	2.13206e-298	MuSC-like
HNRNPH3	6.13312e-302	-0.286016	0.827	0.927	1.06618e-297	MuSC-like
KNSTRN	8.31501e-302	-0.272223	0.144	0.353	1.44548e-297	MuSC-like
UCP2	1.01395e-301	-0.331695	0.179	0.4	1.76264e-297	MuSC-like
UBE2S	1.10581e-301	-0.559818	0.738	0.864	1.92234e-297	MuSC-like
CCT6A	4.22343e-301	-0.251829	0.963	0.986	7.34201e-297	MuSC-like
TUBA1C	5.51877e-301	-0.521617	0.838	0.898	9.59384e-297	MuSC-like
A1BG	1.29551e-299	0.395471	0.696	0.534	2.25212e-295	MuSC-like
PHGDH	2.64115e-299	-0.31246	0.768	0.904	4.59138e-295	MuSC-like
SRSF10	2.84658e-299	-0.279135	0.841	0.934	4.9485e-295	MuSC-like
CD63	4.15486e-299	0.32172	0.997	0.995	7.22281e-295	MuSC-like
CDCA7	3.27364e-298	-0.319968	0.341	0.566	5.69089e-294	MuSC-like
CMSS1	7.09517e-295	-0.29664	0.617	0.803	1.23342e-290	MuSC-like
ARL6IP1	1.10355e-294	-0.587122	0.53	0.7	1.91841e-290	MuSC-like
RAPSN	9.85816e-293	-0.341125	0.282	0.515	1.71374e-288	MuSC-like
PIF1	2.50729e-291	-0.349461	0.054	0.226	4.35868e-287	MuSC-like
DCN	1.66438e-290	0.506525	0.788	0.647	2.89336e-286	MuSC-like
MTHFD2	4.08531e-288	-0.30659	0.713	0.865	7.10191e-284	MuSC-like
CTSB	1.35571e-286	0.690853	0.698	0.575	2.35676e-282	MuSC-like
CHRND	4.08669e-284	-0.329293	0.098	0.288	7.10431e-280	MuSC-like
NAP1L4	6.78111e-284	-0.262243	0.716	0.865	1.17883e-279	MuSC-like
TMEM97	1.4419e-283	-0.265414	0.508	0.741	2.50661e-279	MuSC-like
UQCC3	3.1314e-282	-0.285511	0.666	0.824	5.44363e-278	MuSC-like
CXCL8	7.78722e-280	0.606796	0.292	0.123	1.35373e-275	MuSC-like
MYLPF	1.52304e-279	-2.05782	0.462	0.626	2.64766e-275	MuSC-like
PSAT1	9.51221e-279	-0.297968	0.682	0.843	1.6536e-274	MuSC-like
MAMSTR	4.2905e-277	-0.269754	0.147	0.349	7.4586e-273	MuSC-like
GRINA	5.98133e-277	0.316028	0.786	0.658	1.03979e-272	MuSC-like
RAP1B	3.05034e-276	0.359731	0.871	0.809	5.30271e-272	MuSC-like
LIG1	3.2637e-276	-0.252382	0.167	0.37	5.67362e-272	MuSC-like
C4orf48	1.92086e-275	0.313464	0.815	0.708	3.33923e-271	MuSC-like
FANCL	1.87359e-273	-0.25443	0.217	0.429	3.25705e-269	MuSC-like
CYRIB	6.21996e-273	-0.272657	0.57	0.766	1.08128e-268	MuSC-like
FKBP10	1.58017e-269	0.329864	0.676	0.529	2.74696e-265	MuSC-like
CDH15	2.29741e-267	-0.391086	0.257	0.471	3.99383e-263	MuSC-like
EXOSC9	9.35503e-266	-0.251696	0.236	0.45	1.62628e-261	MuSC-like
CDC6	4.19734e-265	-0.275732	0.219	0.427	7.29665e-261	MuSC-like
DDX46	7.54963e-265	-0.257572	0.755	0.883	1.31243e-260	MuSC-like
NUCKS1	9.02976e-265	-0.306972	0.982	0.989	1.56973e-260	MuSC-like
EMP1	2.34839e-261	0.359939	0.462	0.269	4.08245e-257	MuSC-like
GINS4	5.93751e-261	-0.26331	0.3	0.521	1.03218e-256	MuSC-like
LAMC1	7.74441e-261	0.567271	0.773	0.669	1.34629e-256	MuSC-like
MYL1	1.77301e-260	-1.29127	0.165	0.353	3.08221e-256	MuSC-like
ATP6V0E1	7.23918e-259	0.276389	0.941	0.893	1.25846e-254	MuSC-like
CBX1	1.34034e-257	-0.283821	0.746	0.865	2.33005e-253	MuSC-like
RFC2	2.1868e-257	-0.282961	0.396	0.591	3.80154e-253	MuSC-like
SULT1C4	2.24359e-256	0.320468	0.343	0.173	3.90026e-252	MuSC-like
NDUFV1	3.62235e-255	-0.259202	0.699	0.846	6.2971e-251	MuSC-like
CDK4	6.39317e-255	-0.274183	0.913	0.951	1.11139e-250	MuSC-like
CEP78	1.38128e-254	-0.259995	0.287	0.492	2.40122e-250	MuSC-like
NNAT	3.21859e-253	-0.627483	0.279	0.466	5.59519e-249	MuSC-like
DTL	1.33243e-251	-0.298601	0.163	0.355	2.31629e-247	MuSC-like
TRIL	5.33153e-249	0.448391	0.408	0.231	9.26833e-245	MuSC-like
SH3BGRL3	1.52731e-248	0.363128	0.976	0.941	2.65507e-244	MuSC-like
SVIP	6.7394e-247	-0.267757	0.346	0.548	1.17158e-242	MuSC-like
LAPTM4A	8.83382e-246	0.269325	0.972	0.939	1.53567e-241	MuSC-like
CCT5	1.43154e-245	-0.277905	0.893	0.958	2.48859e-241	MuSC-like
MSH2	9.04507e-245	-0.274089	0.399	0.594	1.5724e-240	MuSC-like
MMP14	2.61911e-244	0.34976	0.383	0.212	4.55307e-240	MuSC-like
GMPS	1.52588e-239	-0.257456	0.574	0.744	2.6526e-235	MuSC-like
EIF5	2.73842e-239	-0.254255	0.943	0.977	4.76047e-235	MuSC-like
MSTN	1.5199e-238	-0.410669	0.361	0.56	2.64219e-234	MuSC-like
DKC1	3.17238e-238	-0.252318	0.761	0.884	5.51487e-234	MuSC-like
NEFL	1.52902e-236	0.501148	0.625	0.434	2.65805e-232	MuSC-like
EZR	2.09952e-236	-0.251367	0.351	0.563	3.6498e-232	MuSC-like
CLU	2.88029e-236	0.61992	0.472	0.309	5.0071e-232	MuSC-like
RNASEH2C	9.4616e-236	-0.266805	0.631	0.781	1.64481e-231	MuSC-like
SMC6	1.37486e-235	-0.263145	0.444	0.639	2.39005e-231	MuSC-like
ACTC1	9.36213e-235	-1.62605	0.189	0.366	1.62751e-230	MuSC-like
SLC29A1	1.76338e-233	-0.285686	0.303	0.502	3.06546e-229	MuSC-like
RHOC	4.45393e-233	0.359474	0.86	0.781	7.74272e-229	MuSC-like
ANXA5	4.58094e-231	0.304113	0.965	0.94	7.9635e-227	MuSC-like
HAT1	5.92949e-231	-0.262036	0.553	0.721	1.03078e-226	MuSC-like
PXMP2	1.96099e-230	-0.26487	0.359	0.556	3.40898e-226	MuSC-like
LDHA	9.08627e-230	-0.270061	0.949	0.981	1.57956e-225	MuSC-like
NR2F2	1.9403e-227	0.439088	0.744	0.634	3.37302e-223	MuSC-like
CFL2	6.28235e-227	-0.305729	0.616	0.772	1.09212e-222	MuSC-like
PSAP	1.02302e-226	0.348354	0.773	0.682	1.77842e-222	MuSC-like
RBPMS	3.13154e-226	0.341653	0.491	0.326	5.44387e-222	MuSC-like
RIF1	1.9035e-225	-0.262586	0.64	0.787	3.30904e-221	MuSC-like
PDLIM2	2.62595e-224	0.320147	0.695	0.573	4.56495e-220	MuSC-like
PHB	7.41146e-223	-0.270718	0.939	0.975	1.28841e-218	MuSC-like
CKB	1.11187e-222	-0.495009	0.329	0.521	1.93288e-218	MuSC-like
MYOG	7.05119e-221	-0.474941	0.04	0.175	1.22578e-216	MuSC-like
MTHFD1	1.55199e-220	-0.264136	0.429	0.616	2.69798e-216	MuSC-like
NOP56	1.53312e-218	-0.267598	0.9	0.953	2.66517e-214	MuSC-like
MYL4	3.41993e-217	-0.740733	0.159	0.326	5.9452e-213	MuSC-like
CHRNA1	1.42985e-215	-0.391028	0.639	0.757	2.48565e-211	MuSC-like
CHD7	1.75711e-215	-0.269111	0.579	0.742	3.05456e-211	MuSC-like
TGFBI	5.21096e-214	0.440722	0.491	0.324	9.05873e-210	MuSC-like
BTG3	4.487e-213	-0.260429	0.379	0.565	7.8002e-209	MuSC-like
ALDH1A3	5.38265e-213	0.417616	0.363	0.198	9.3572e-209	MuSC-like
SOX4	9.74665e-213	0.29363	0.974	0.944	1.69436e-208	MuSC-like
RBFOX1	2.52102e-212	-0.262001	0.223	0.411	4.38255e-208	MuSC-like
RABAC1	3.05576e-212	0.2733	0.944	0.897	5.31213e-208	MuSC-like
TFPI	2.61473e-211	0.428992	0.724	0.614	4.54545e-207	MuSC-like
SLF2	1.34389e-209	-0.305838	0.471	0.64	2.33621e-205	MuSC-like
SERPINH1	3.39083e-209	0.288462	0.976	0.951	5.89461e-205	MuSC-like
HIC1	1.75379e-206	0.258506	0.399	0.232	3.0488e-202	MuSC-like
ATP5MC1	2.24045e-206	-0.26573	0.902	0.961	3.8948e-202	MuSC-like
CCPG1	3.81584e-206	0.317027	0.469	0.304	6.63346e-202	MuSC-like
QSOX1	8.04474e-206	0.333853	0.489	0.331	1.3985e-201	MuSC-like
SNRNP25	3.35163e-205	-0.283442	0.526	0.677	5.82647e-201	MuSC-like
POSTN	6.17145e-205	0.520578	0.462	0.286	1.07285e-200	MuSC-like
CAP2	3.45615e-204	-0.279848	0.333	0.513	6.00817e-200	MuSC-like
APOD	3.93026e-204	0.349161	0.239	0.102	6.83236e-200	MuSC-like
CLCN5	8.21642e-204	-0.269371	0.479	0.666	1.42834e-199	MuSC-like
EIF4EBP1	1.67835e-203	-0.263841	0.957	0.979	2.91765e-199	MuSC-like
PNRC1	2.1309e-203	0.317158	0.504	0.337	3.70435e-199	MuSC-like
COL4A2	7.79946e-203	0.376256	0.867	0.828	1.35586e-198	MuSC-like
FCGRT	1.50501e-202	0.387798	0.598	0.472	2.61631e-198	MuSC-like
JUP	2.95505e-201	0.329714	0.46	0.3	5.13706e-197	MuSC-like
RYR1	3.95287e-201	-0.274279	0.227	0.404	6.87167e-197	MuSC-like
AKAP12	8.19465e-200	0.449398	0.631	0.474	1.42456e-195	MuSC-like
COL2A1	3.96033e-199	-0.330715	0.157	0.322	6.88464e-195	MuSC-like
CTSA	2.28169e-198	0.315255	0.599	0.466	3.96648e-194	MuSC-like
NME1	3.76764e-198	-0.271339	0.967	0.981	6.54967e-194	MuSC-like
ITGB1	8.43838e-198	0.294559	0.96	0.942	1.46693e-193	MuSC-like
GGCT	1.84289e-197	-0.271892	0.733	0.834	3.20367e-193	MuSC-like
CIB1	1.07162e-194	0.299394	0.674	0.55	1.86291e-190	MuSC-like
ZNF106	2.03096e-194	-0.488699	0.825	0.9	3.53061e-190	MuSC-like
PDLIM3	3.09733e-194	-0.277971	0.304	0.494	5.38439e-190	MuSC-like
STAC3	4.85879e-193	-0.257109	0.143	0.304	8.44653e-189	MuSC-like
GRN	1.90287e-192	0.277432	0.677	0.56	3.30794e-188	MuSC-like
MAGOHB	2.50561e-191	-0.250838	0.563	0.717	4.35575e-187	MuSC-like
SEC61A1	7.84875e-190	0.344145	0.799	0.728	1.36443e-185	MuSC-like
FZD8	1.10213e-189	0.303764	0.363	0.211	1.91594e-185	MuSC-like
NFIX	5.27724e-188	0.282556	0.559	0.406	9.17395e-184	MuSC-like
RCN3	5.64752e-187	0.324182	0.463	0.314	9.81764e-183	MuSC-like
PCM1	1.27254e-186	-0.272138	0.773	0.864	2.21218e-182	MuSC-like
HLA-E	3.94475e-186	0.263273	0.43	0.275	6.85756e-182	MuSC-like
FRMD4A	6.91431e-186	0.301453	0.592	0.455	1.20198e-181	MuSC-like
ASNS	8.13545e-185	-0.320962	0.63	0.754	1.41427e-180	MuSC-like
FABP4	7.06115e-184	0.475623	0.227	0.101	1.22751e-179	MuSC-like
ITM2C	1.08618e-182	0.293178	0.802	0.691	1.88821e-178	MuSC-like
ITGA6	3.18123e-182	-0.326873	0.164	0.321	5.53025e-178	MuSC-like
TIMP2	1.14791e-181	0.391651	0.668	0.563	1.99552e-177	MuSC-like
MYMX	3.51525e-180	-0.294959	0.104	0.247	6.1109e-176	MuSC-like
UPP1	4.13998e-180	0.414094	0.382	0.228	7.19693e-176	MuSC-like
GDF15	1.64197e-179	0.65353	0.563	0.42	2.85439e-175	MuSC-like
C9orf16	5.93989e-178	0.307501	0.861	0.804	1.03259e-173	MuSC-like
CDH2	1.03575e-177	0.336867	0.363	0.217	1.80056e-173	MuSC-like
SCG2	1.61339e-177	0.259929	0.152	0.051	2.80472e-173	MuSC-like
FMOD	4.76304e-176	0.327159	0.258	0.129	8.28006e-172	MuSC-like
FADS1	2.71758e-175	-0.272262	0.739	0.847	4.72425e-171	MuSC-like
GAPDH	1.51809e-174	-0.25297	0.999	1	2.63905e-170	MuSC-like
JUND	2.99874e-174	0.298404	0.851	0.768	5.21301e-170	MuSC-like
NGFR	9.1416e-173	-0.314467	0.184	0.343	1.58918e-168	MuSC-like
SHC1	6.57915e-172	0.412107	0.716	0.637	1.14372e-167	MuSC-like
TCEA3	5.54893e-171	-0.263527	0.167	0.32	9.64626e-167	MuSC-like
MEOX2	2.29226e-170	0.349627	0.46	0.308	3.98487e-166	MuSC-like
TSHZ2	4.07913e-170	0.351621	0.337	0.198	7.09115e-166	MuSC-like
G2E3	3.87491e-169	-0.252511	0.255	0.408	6.73614e-165	MuSC-like
LAMA4	4.52407e-169	0.302887	0.473	0.325	7.86464e-165	MuSC-like
TLE5	6.09594e-169	0.260452	0.856	0.8	1.05972e-164	MuSC-like
CRLF1	3.75158e-168	0.4136	0.33	0.186	6.52175e-164	MuSC-like
CCDC80	5.16126e-168	0.282824	0.578	0.425	8.97234e-164	MuSC-like
HP1BP3	1.07032e-167	-0.255903	0.781	0.863	1.86065e-163	MuSC-like
FILIP1L	1.97727e-167	0.290137	0.307	0.169	3.43728e-163	MuSC-like
LTBP3	1.6979e-166	0.312694	0.531	0.4	2.95163e-162	MuSC-like
CCND3	3.78475e-165	-0.354287	0.428	0.581	6.5794e-161	MuSC-like
DES	2.04391e-164	-0.517922	0.461	0.612	3.55313e-160	MuSC-like
APP	3.90237e-163	0.289013	0.869	0.827	6.78388e-159	MuSC-like
CFI	4.93699e-163	0.298522	0.469	0.323	8.58246e-159	MuSC-like
YIPF3	5.09118e-163	0.257267	0.671	0.566	8.85051e-159	MuSC-like
TPM2	7.06837e-163	-0.272854	0.982	0.996	1.22877e-158	MuSC-like
COL4A1	1.84851e-162	0.402044	0.771	0.708	3.21345e-158	MuSC-like
GNG11	1.62017e-161	0.514637	0.761	0.702	2.8165e-157	MuSC-like
RTL8C	7.93989e-161	0.283508	0.799	0.712	1.38027e-156	MuSC-like
LRRC17	5.3331e-160	0.331104	0.669	0.552	9.27106e-156	MuSC-like
SMPX	3.29822e-159	-0.326071	0.15	0.296	5.73363e-155	MuSC-like
EVA1B	6.11194e-159	0.305073	0.452	0.315	1.0625e-154	MuSC-like
RAB13	1.88872e-158	0.306187	0.757	0.676	3.28336e-154	MuSC-like
SLBP	2.48759e-158	-0.251601	0.405	0.553	4.32443e-154	MuSC-like
DAB2	4.8922e-153	0.366773	0.554	0.43	8.5046e-149	MuSC-like
TENT5A	2.37907e-152	0.305121	0.232	0.116	4.13578e-148	MuSC-like
PPP1R14B	1.81688e-151	-0.297872	0.884	0.936	3.15846e-147	MuSC-like
RGL1	7.05977e-150	0.261749	0.369	0.236	1.22727e-145	MuSC-like
EDN3	1.07806e-149	0.453594	0.463	0.322	1.8741e-145	MuSC-like
NKAIN4	2.66899e-148	-0.31475	0.206	0.356	4.63976e-144	MuSC-like
CTSD	1.99627e-147	0.28005	0.666	0.568	3.47032e-143	MuSC-like
CCK	8.96272e-147	0.305814	0.113	0.034	1.55808e-142	MuSC-like
IGF2	4.48978e-146	-0.273189	0.605	0.734	7.80503e-142	MuSC-like
MAN1A1	4.27072e-145	0.284648	0.193	0.089	7.42423e-141	MuSC-like
MAP1LC3A	9.17225e-142	0.250804	0.456	0.328	1.5945e-137	MuSC-like
ITM2B	4.24684e-141	0.296184	0.898	0.86	7.38271e-137	MuSC-like
HLA-B	1.79252e-139	0.506711	0.396	0.259	3.11611e-135	MuSC-like
RDH10	4.66728e-138	0.46219	0.334	0.214	8.1136e-134	MuSC-like
MCM6	2.08569e-136	-0.292798	0.44	0.559	3.62577e-132	MuSC-like
KLHL41	2.31934e-135	-0.362695	0.165	0.296	4.03194e-131	MuSC-like
MGP	1.82094e-134	0.542684	0.116	0.039	3.16553e-130	MuSC-like
SASH1	1.41357e-133	0.267136	0.452	0.324	2.45735e-129	MuSC-like
CHSY1	3.24324e-132	0.289073	0.637	0.536	5.63805e-128	MuSC-like
LAMP1	1.07395e-131	0.338592	0.63	0.542	1.86696e-127	MuSC-like
TNNI2	2.15207e-131	-0.386474	0.056	0.157	3.74115e-127	MuSC-like
CD81	5.08242e-131	0.306206	0.962	0.935	8.83528e-127	MuSC-like
CCN2	1.07014e-127	0.94559	0.407	0.285	1.86033e-123	MuSC-like
CTHRC1	3.42387e-127	0.302858	0.838	0.784	5.95206e-123	MuSC-like
CEBPD	2.97057e-126	0.341569	0.541	0.429	5.16403e-122	MuSC-like
TIMM10	2.14525e-123	-0.265276	0.711	0.809	3.7293e-119	MuSC-like
COL12A1	4.85405e-123	0.396418	0.6	0.5	8.43829e-119	MuSC-like
TFPI2	2.37164e-122	0.399061	0.287	0.175	4.12285e-118	MuSC-like
SERPINE2	1.77777e-121	0.860537	0.51	0.416	3.09047e-117	MuSC-like
IGFBP6	4.28127e-121	0.306132	0.489	0.363	7.44256e-117	MuSC-like
BOC	3.61319e-118	0.274051	0.397	0.28	6.28118e-114	MuSC-like
P4HA1	6.02475e-118	0.263782	0.649	0.564	1.04734e-113	MuSC-like
ISLR	5.77756e-115	0.42098	0.582	0.459	1.00437e-110	MuSC-like
COPA	1.17538e-110	0.279554	0.893	0.874	2.04327e-106	MuSC-like
TNNC2	2.3997e-110	-1.02447	0.121	0.228	4.17163e-106	MuSC-like
LIPA	1.2374e-109	0.258509	0.401	0.293	2.15109e-105	MuSC-like
MYADM	1.22756e-108	0.331743	0.651	0.577	2.13399e-104	MuSC-like
PLAT	3.94588e-106	0.442706	0.38	0.279	6.85951e-102	MuSC-like
TNNC1	5.38758e-106	-0.412705	0.055	0.143	9.36576e-102	MuSC-like
HLA-C	1.52554e-105	0.29732	0.262	0.156	2.652e-101	MuSC-like
IGFBP3	1.3904e-104	0.49137	0.421	0.313	2.41707e-100	MuSC-like
SELENOS	2.85152e-103	0.298265	0.827	0.776	4.95708e-99	MuSC-like
CHPF	7.81548e-101	0.302604	0.588	0.512	1.35864e-96	MuSC-like
GJA1	2.30714e-100	0.374066	0.46	0.344	4.01073e-96	MuSC-like
ERRFI1	5.25124e-100	0.36548	0.352	0.255	9.12875e-96	MuSC-like
TFF3	2.06304e-99	0.592608	0.246	0.152	3.58638e-95	MuSC-like
FLNC	4.40633e-98	-0.274842	0.629	0.728	7.65996e-94	MuSC-like
SAT1	3.24763e-97	0.260485	0.366	0.26	5.64569e-93	MuSC-like
FOXC1	1.28064e-96	0.253699	0.386	0.282	2.22627e-92	MuSC-like
ATP6AP2	2.46529e-96	0.254549	0.693	0.635	4.28567e-92	MuSC-like
SYT11	3.30866e-92	0.306189	0.289	0.193	5.75178e-88	MuSC-like
MACF1	6.05161e-90	-0.256164	0.719	0.807	1.05201e-85	MuSC-like
SGK1	7.25148e-90	0.280506	0.432	0.328	1.2606e-85	MuSC-like
MAP1LC3B	2.33852e-88	0.4502	0.646	0.585	4.06528e-84	MuSC-like
FBN2	6.19886e-87	0.352185	0.503	0.419	1.07761e-82	MuSC-like
OLFML3	7.44004e-87	0.275619	0.475	0.373	1.29338e-82	MuSC-like
DHRS3	6.92355e-85	0.251036	0.639	0.545	1.20359e-80	MuSC-like
MYH3	3.22812e-82	-0.291691	0.019	0.077	5.61177e-78	MuSC-like
DCBLD2	1.67573e-75	0.303187	0.479	0.402	2.91308e-71	MuSC-like
PLAUR	9.63252e-74	0.485138	0.373	0.291	1.67452e-69	MuSC-like
MYL6B	6.81405e-73	-0.25364	0.917	0.941	1.18455e-68	MuSC-like
RPS4Y1	2.49338e-72	-0.321051	0.059	0.131	4.33449e-68	MuSC-like
PCOLCE	2.6733e-72	0.294172	0.643	0.591	4.64727e-68	MuSC-like
SFRP4	5.80187e-72	0.435221	0.257	0.176	1.0086e-67	MuSC-like
TSC22D1	6.53657e-72	0.257505	0.659	0.603	1.13632e-67	MuSC-like
L1CAM	7.60014e-71	0.255427	0.179	0.107	1.32121e-66	MuSC-like
FAM20C	2.95517e-66	0.318808	0.552	0.49	5.13727e-62	MuSC-like
CALU	8.90092e-66	0.252248	0.984	0.984	1.54734e-61	MuSC-like
SERINC1	2.18667e-63	0.364915	0.557	0.492	3.8013e-59	MuSC-like
DKK 2.00	2.73827e-59	0.259645	0.274	0.194	4.76021e-55	MuSC-like
CITED2	7.58352e-59	0.299218	0.481	0.407	1.31832e-54	MuSC-like
MYBPH	4.70103e-58	-0.352908	0.02	0.064	8.17228e-54	MuSC-like
SSBP4	3.0719e-57	0.288912	0.657	0.605	5.34018e-53	MuSC-like
FRS2	1.08953e-56	-0.351059	0.372	0.454	1.89405e-52	MuSC-like
PLAGL1	1.34607e-56	0.345414	0.711	0.642	2.34001e-52	MuSC-like
GALNT2	3.07146e-55	0.254333	0.534	0.474	5.33943e-51	MuSC-like
VMO1	9.30592e-52	-0.255431	0.347	0.43	1.61774e-47	MuSC-like
NRP2	3.99155e-50	0.25271	0.386	0.314	6.93892e-46	MuSC-like
ADD3	2.71249e-49	0.439208	0.575	0.561	4.71539e-45	MuSC-like
RCAN1	1.62668e-48	0.290451	0.423	0.355	2.82783e-44	MuSC-like
CCL2	7.12135e-48	0.323622	0.534	0.466	1.23798e-43	MuSC-like
CRABP1	1.45609e-46	0.281061	0.274	0.203	2.53127e-42	MuSC-like
SELENOW	2.12502e-46	-0.328856	0.983	0.988	3.69413e-42	MuSC-like
LUM	1.34037e-42	0.261295	0.478	0.412	2.3301e-38	MuSC-like
IGFBP5	1.24178e-39	0.421999	0.931	0.91	2.15872e-35	MuSC-like
HLA-A	1.59117e-39	0.361024	0.444	0.391	2.76609e-35	MuSC-like
NEFM	5.12867e-39	0.792444	0.307	0.25	8.91567e-35	MuSC-like
FHL2	1.14248e-38	0.251356	0.569	0.529	1.98609e-34	MuSC-like
DLK1	1.79641e-37	0.479087	0.303	0.236	3.12289e-33	MuSC-like
COTL1	7.57996e-35	0.439925	0.549	0.522	1.3177e-30	MuSC-like
MEST	8.70482e-29	0.257222	0.846	0.871	1.51325e-24	MuSC-like
TNNT3	4.02932e-26	-0.293739	0.055	0.091	7.00458e-22	MuSC-like
THBS1	9.78832e-26	0.256321	0.394	0.357	1.7016e-21	MuSC-like
MDM2	4.7666e-25	-0.329784	0.508	0.564	8.28625e-21	MuSC-like
SERPINI1	1.98587e-23	-0.291908	0.208	0.258	3.45223e-19	MuSC-like
PTX3	3.54868e-19	0.281606	0.293	0.254	6.16903e-15	MuSC-like
TPM1	5.09628e-18	-0.258548	0.894	0.902	8.85937e-14	MuSC-like
MT1X	1.70399e-17	0.454184	0.462	0.446	2.96221e-13	MuSC-like
TNC	1.53594e-14	0.443332	0.233	0.206	2.67008e-10	MuSC-like
MEF2C	3.17666e-14	-0.29332	0.298	0.335	5.52231e-10	MuSC-like
KISS1	1.92282e-09	-0.271345	0.084	0.105	3.34263e-05	MuSC-like
DHRS2	6.01153e-09	-0.421825	0.072	0.09	0.000104504	MuSC-like
MT2A	2.34466e-05	1.08357	0.637	0.684	0.407595	MuSC-like
CDKN2A	8.66724e-05	0.393897	0.516	0.581	1	MuSC-like
TIMP3	0.00154771	0.315344	0.644	0.673	1	MuSC-like
UBE2C	0	1.61083	0.97	0.603	0	Cycling progenitors
CCNB1	0	1.55389	0.967	0.381	0	Cycling progenitors
CENPF	0	1.49002	0.979	0.545	0	Cycling progenitors
TOP2A	0	1.46725	0.957	0.48	0	Cycling progenitors
PTTG1	0	1.43074	0.994	0.563	0	Cycling progenitors
CDC20	0	1.31585	0.925	0.307	0	Cycling progenitors
TPX2	0	1.30753	0.973	0.509	0	Cycling progenitors
ARL6IP1	0	1.29114	0.958	0.566	0	Cycling progenitors
PLK1	0	1.27352	0.842	0.176	0	Cycling progenitors
ASPM	0	1.26908	0.909	0.393	0	Cycling progenitors
KPNA2	0	1.26224	0.975	0.766	0	Cycling progenitors
DLGAP5	0	1.2414	0.914	0.259	0	Cycling progenitors
AURKA	0	1.23632	0.826	0.273	0	Cycling progenitors
TUBA1C	0	1.07416	0.98	0.853	0	Cycling progenitors
CKS2	0	1.0608	0.968	0.73	0	Cycling progenitors
CDKN3	0	1.04725	0.913	0.36	0	Cycling progenitors
BIRC5	0	1.04454	0.977	0.563	0	Cycling progenitors
CENPE	0	1.03695	0.804	0.216	0	Cycling progenitors
HMMR	0	1.03265	0.843	0.248	0	Cycling progenitors
CCNB2	0	1.02766	0.901	0.31	0	Cycling progenitors
PRR11	0	1.00508	0.929	0.433	0	Cycling progenitors
SGO2	0	0.997606	0.83	0.311	0	Cycling progenitors
MKI67	0	0.989372	0.896	0.402	0	Cycling progenitors
HMGB2	0	0.946094	0.995	0.766	0	Cycling progenitors
UBE2S	0	0.940191	0.975	0.785	0	Cycling progenitors
DEPDC1	0	0.928945	0.799	0.233	0	Cycling progenitors
KIF2C	0	0.922429	0.843	0.311	0	Cycling progenitors
GTSE1	0	0.919258	0.827	0.298	0	Cycling progenitors
CDCA2	0	0.870584	0.734	0.264	0	Cycling progenitors
CDK1	0	0.862253	0.816	0.468	0	Cycling progenitors
TUBB4B	0	0.846197	0.974	0.839	0	Cycling progenitors
PIF1	0	0.783988	0.535	0.079	0	Cycling progenitors
CCNA2	0	0.78323	0.801	0.307	0	Cycling progenitors
CDCA3	0	0.777737	0.678	0.161	0	Cycling progenitors
CDCA8	0	0.766342	0.679	0.181	0	Cycling progenitors
CKAP2	0	0.764394	0.814	0.402	0	Cycling progenitors
CENPA	0	0.760426	0.636	0.13	0	Cycling progenitors
KIF14	0	0.751618	0.648	0.159	0	Cycling progenitors
BUB1	0	0.748911	0.737	0.206	0	Cycling progenitors
KIF4A	0	0.736411	0.775	0.26	0	Cycling progenitors
JPT1	0	0.735135	0.996	0.915	0	Cycling progenitors
PSRC1	0	0.730349	0.659	0.159	0	Cycling progenitors
CKAP5	0	0.72682	0.906	0.561	0	Cycling progenitors
NUF2	0	0.709388	0.756	0.275	0	Cycling progenitors
KIF20A	0	0.706255	0.644	0.097	0	Cycling progenitors
NEK2	0	0.705436	0.615	0.112	0	Cycling progenitors
NCAPD2	0	0.700594	0.832	0.393	0	Cycling progenitors
AURKB	0	0.699669	0.781	0.304	0	Cycling progenitors
PIMREG	0	0.692271	0.691	0.203	0	Cycling progenitors
ECT2	0	0.652342	0.723	0.27	0	Cycling progenitors
FAM83D	0	0.649173	0.586	0.141	0	Cycling progenitors
TROAP	0	0.648656	0.703	0.23	0	Cycling progenitors
RACGAP1	0	0.643581	0.703	0.218	0	Cycling progenitors
CKS1B	0	0.639928	0.996	0.907	0	Cycling progenitors
ANLN	0	0.635033	0.771	0.351	0	Cycling progenitors
TACC3	0	0.629319	0.694	0.238	0	Cycling progenitors
NDC80	0	0.628873	0.67	0.23	0	Cycling progenitors
KIF23	0	0.624383	0.656	0.231	0	Cycling progenitors
KIF11	0	0.622713	0.752	0.335	0	Cycling progenitors
HJURP	0	0.620997	0.641	0.245	0	Cycling progenitors
KIF20B	0	0.62065	0.775	0.371	0	Cycling progenitors
BUB1B	0	0.606464	0.668	0.218	0	Cycling progenitors
TTK	0	0.60627	0.633	0.189	0	Cycling progenitors
BUB3	0	0.596982	0.909	0.694	0	Cycling progenitors
DBF4	0	0.592126	0.83	0.532	0	Cycling progenitors
PRC1	0	0.588193	0.623	0.196	0	Cycling progenitors
ARHGAP11A	0	0.576755	0.639	0.227	0	Cycling progenitors
RAD21	0	0.571958	0.995	0.94	0	Cycling progenitors
CDC25B	0	0.570994	0.746	0.387	0	Cycling progenitors
NCAPG	0	0.563454	0.782	0.372	0	Cycling progenitors
HP1BP3	0	0.558969	0.957	0.805	0	Cycling progenitors
MZT1	0	0.555912	0.819	0.501	0	Cycling progenitors
G2E3	0	0.555419	0.64	0.287	0	Cycling progenitors
CKAP2L	0	0.551066	0.662	0.255	0	Cycling progenitors
H2AX	0	0.55056	0.774	0.473	0	Cycling progenitors
CCNF	0	0.550065	0.573	0.173	0	Cycling progenitors
HMGB3	0	0.549427	0.95	0.744	0	Cycling progenitors
KNL1	0	0.54293	0.614	0.204	0	Cycling progenitors
KIF22	0	0.542512	0.824	0.474	0	Cycling progenitors
SMC4	0	0.538298	0.95	0.731	0	Cycling progenitors
LBR	0	0.537154	0.864	0.571	0	Cycling progenitors
KNSTRN	0	0.52601	0.615	0.202	0	Cycling progenitors
ANP32E	0	0.522004	0.952	0.782	0	Cycling progenitors
MAD2L1	0	0.521541	0.906	0.584	0	Cycling progenitors
GAS2L3	0	0.512858	0.518	0.121	0	Cycling progenitors
PHF19	0	0.496365	0.669	0.368	0	Cycling progenitors
CEP55	0	0.493483	0.576	0.187	0	Cycling progenitors
CDC25C	0	0.472823	0.513	0.119	0	Cycling progenitors
KIF18A	0	0.465486	0.505	0.134	0	Cycling progenitors
CCDC88A	0	0.463434	0.906	0.746	0	Cycling progenitors
DTYMK	0	0.461561	0.947	0.756	0	Cycling progenitors
KIFC1	0	0.449133	0.608	0.248	0	Cycling progenitors
SUN2	0	0.446306	0.486	0.125	0	Cycling progenitors
NDE1	0	0.443899	0.54	0.182	0	Cycling progenitors
MIS18BP1	0	0.443816	0.639	0.324	0	Cycling progenitors
CALM2	0	0.442344	1	0.999	0	Cycling progenitors
NUCKS1	0	0.437895	0.997	0.984	0	Cycling progenitors
DDX39A	0	0.436292	0.897	0.706	0	Cycling progenitors
HMGN2	0	0.433196	1	0.997	0	Cycling progenitors
INCENP	0	0.424604	0.488	0.145	0	Cycling progenitors
SKA2	0	0.423551	0.817	0.547	0	Cycling progenitors
HMGB1	0	0.417206	1	0.999	0	Cycling progenitors
SPDL1	0	0.408859	0.61	0.301	0	Cycling progenitors
FOXM1	0	0.408293	0.657	0.322	0	Cycling progenitors
GPSM2	0	0.406668	0.518	0.186	0	Cycling progenitors
DCAF7	0	0.401248	0.853	0.664	0	Cycling progenitors
CENPW	0	0.39872	0.869	0.6	0	Cycling progenitors
RANGAP1	0	0.397951	0.581	0.26	0	Cycling progenitors
PBK	0	0.389166	0.516	0.252	0	Cycling progenitors
KIF5B	0	0.374998	0.983	0.931	0	Cycling progenitors
STMN1	0	0.372313	1	0.994	0	Cycling progenitors
SGO1	0	0.371309	0.547	0.234	0	Cycling progenitors
EMC9	0	0.370185	0.645	0.359	0	Cycling progenitors
RNF26	0	0.368254	0.53	0.22	0	Cycling progenitors
LMNB1	0	0.367736	0.719	0.424	0	Cycling progenitors
TUBA1B	0	0.363086	1	0.999	0	Cycling progenitors
UBE2T	0	0.36159	0.907	0.668	0	Cycling progenitors
SAPCD2	0	0.359164	0.378	0.067	0	Cycling progenitors
NCAPH	0	0.35711	0.581	0.273	0	Cycling progenitors
CNTRL	0	0.353162	0.469	0.192	0	Cycling progenitors
H2AZ1	0	0.351365	0.998	0.986	0	Cycling progenitors
KIAA0586	0	0.351245	0.617	0.346	0	Cycling progenitors
CIT	0	0.350269	0.508	0.206	0	Cycling progenitors
KIF15	0	0.345445	0.545	0.246	0	Cycling progenitors
REEP4	0	0.340108	0.521	0.225	0	Cycling progenitors
SPC25	0	0.339148	0.597	0.282	0	Cycling progenitors
HNRNPA2B1	0	0.333236	0.999	0.996	0	Cycling progenitors
H2AZ2	0	0.326306	0.985	0.934	0	Cycling progenitors
SFPQ	0	0.325552	0.987	0.947	0	Cycling progenitors
RBMX	0	0.323172	0.983	0.924	0	Cycling progenitors
BORA	0	0.311684	0.364	0.086	0	Cycling progenitors
RAN	0	0.307229	1	0.998	0	Cycling progenitors
TNFAIP8L1	0	0.303274	0.38	0.121	0	Cycling progenitors
CEP70	0	0.294003	0.45	0.208	0	Cycling progenitors
LSM 5.00	0	0.290654	0.999	0.978	0	Cycling progenitors
SPAG5	0	0.290043	0.396	0.123	0	Cycling progenitors
NUSAP1	0	0.285068	0.366	0.098	0	Cycling progenitors
KIF18B	0	0.261885	0.346	0.104	0	Cycling progenitors
CENPL	5.56043e-306	0.313787	0.521	0.273	9.66625e-302	Cycling progenitors
SHCBP1	1.3652e-305	0.289115	0.516	0.258	2.37326e-301	Cycling progenitors
SMTN	3.02713e-305	0.263734	0.422	0.185	5.26235e-301	Cycling progenitors
MCM6	8.73819e-298	-0.461263	0.32	0.568	1.51905e-293	Cycling progenitors
SCLT1	1.11755e-294	0.258642	0.422	0.194	1.94275e-290	Cycling progenitors
HDGF	3.33658e-291	0.333583	0.93	0.797	5.8003e-287	Cycling progenitors
DCP2	6.16573e-287	0.333326	0.72	0.496	1.07185e-282	Cycling progenitors
RHNO1	1.37968e-278	0.274419	0.506	0.268	2.39843e-274	Cycling progenitors
TMPO	2.00223e-278	0.316331	0.956	0.844	3.48068e-274	Cycling progenitors
CIP2A	1.12774e-275	0.262198	0.501	0.259	1.96046e-271	Cycling progenitors
CDC27	2.53122e-275	0.293541	0.637	0.404	4.40028e-271	Cycling progenitors
MCM4	3.45486e-258	-0.479761	0.378	0.584	6.00593e-254	Cycling progenitors
SOGA1	3.52887e-256	0.271342	0.505	0.277	6.13458e-252	Cycling progenitors
HSP90B1	5.40941e-254	0.288473	0.998	0.991	9.40372e-250	Cycling progenitors
BRD8	5.15791e-252	0.261279	0.478	0.257	8.96652e-248	Cycling progenitors
CCDC34	1.47568e-251	0.297001	0.798	0.585	2.56532e-247	Cycling progenitors
CDK5RAP2	4.38416e-246	0.290269	0.585	0.359	7.62142e-242	Cycling progenitors
LMNB2	2.3509e-243	0.294985	0.791	0.584	4.08681e-239	Cycling progenitors
MEX3A	4.2321e-239	0.318131	0.794	0.597	7.35709e-235	Cycling progenitors
SMC2	4.578e-235	0.348896	0.841	0.626	7.95839e-231	Cycling progenitors
PLIN3	5.29805e-230	0.274685	0.797	0.605	9.21013e-226	Cycling progenitors
CENPN	1.54276e-229	0.282732	0.713	0.485	2.68194e-225	Cycling progenitors
MCM3	1.18035e-215	-0.442244	0.473	0.642	2.05193e-211	Cycling progenitors
MCM5	5.68242e-203	-0.385233	0.244	0.45	9.87831e-199	Cycling progenitors
NUDCD2	2.47351e-197	0.257878	0.713	0.525	4.29995e-193	Cycling progenitors
PCNA	1.87144e-192	-0.512582	0.5	0.649	3.2533e-188	Cycling progenitors
KMT5A	2.71517e-190	0.250841	0.6	0.4	4.72004e-186	Cycling progenitors
CCNE2	4.51597e-190	-0.30589	0.054	0.229	7.85057e-186	Cycling progenitors
HNRNPH3	6.94e-187	0.252433	0.956	0.879	1.20645e-182	Cycling progenitors
CNIH4	5.25165e-185	0.253661	0.814	0.662	9.12947e-181	Cycling progenitors
DCTN3	1.01154e-180	0.269581	0.835	0.7	1.75847e-176	Cycling progenitors
CBX1	3.52529e-168	0.252096	0.909	0.804	6.12836e-164	Cycling progenitors
DDX10	9.52061e-168	0.255013	0.662	0.489	1.65506e-163	Cycling progenitors
DTL	2.25581e-167	-0.313156	0.146	0.327	3.92151e-163	Cycling progenitors
PTMS	2.54023e-150	0.280407	0.979	0.942	4.41593e-146	Cycling progenitors
HELLS	3.14542e-149	-0.381717	0.429	0.567	5.46799e-145	Cycling progenitors
SELENOW	1.21032e-141	-0.382694	0.977	0.988	2.10402e-137	Cycling progenitors
SELENOM	9.95607e-138	-0.390187	0.625	0.724	1.73076e-133	Cycling progenitors
C4orf48	2.84323e-115	-0.265329	0.677	0.76	4.94268e-111	Cycling progenitors
MSH6	4.19008e-115	-0.254549	0.385	0.536	7.28404e-111	Cycling progenitors
CDC6	9.61741e-115	-0.256972	0.239	0.387	1.67189e-110	Cycling progenitors
SPARC	6.08693e-95	-0.379648	0.966	0.974	1.05815e-90	Cycling progenitors
MCM7	1.64761e-87	-0.307084	0.714	0.749	2.86421e-83	Cycling progenitors
TIMP1	1.54724e-78	-0.424051	0.861	0.89	2.68972e-74	Cycling progenitors
CDKN1A	7.0002e-78	-0.326667	0.176	0.296	1.21691e-73	Cycling progenitors
A1BG	4.71877e-77	-0.255859	0.509	0.607	8.2031e-73	Cycling progenitors
FTL	1.96896e-75	-0.295284	0.999	0.999	3.42284e-71	Cycling progenitors
SQSTM1	1.88824e-69	-0.287148	0.71	0.761	3.28251e-65	Cycling progenitors
CLSPN	7.75751e-69	-0.307008	0.325	0.421	1.34857e-64	Cycling progenitors
PLD3	2.89861e-65	-0.287859	0.749	0.782	5.03894e-61	Cycling progenitors
COL6A2	1.16798e-64	-0.449383	0.51	0.578	2.03042e-60	Cycling progenitors
GINS2	3.31668e-63	-0.292078	0.581	0.652	5.76571e-59	Cycling progenitors
DUT	5.60416e-53	-0.313662	0.755	0.769	9.74227e-49	Cycling progenitors
COL3A1	6.47095e-51	-0.394677	0.99	0.979	1.12491e-46	Cycling progenitors
COL6A1	1.01048e-49	-0.435401	0.608	0.648	1.75662e-45	Cycling progenitors
CXCL8	9.66296e-48	-0.305274	0.113	0.195	1.67981e-43	Cycling progenitors
LRP1	1.75707e-46	-0.279704	0.619	0.659	3.0545e-42	Cycling progenitors
GDF15	7.55084e-44	-0.526383	0.404	0.483	1.31264e-39	Cycling progenitors
ATAD2	5.25929e-42	-0.348295	0.683	0.646	9.14275e-38	Cycling progenitors
CCN2	6.68929e-40	-0.596971	0.257	0.343	1.16287e-35	Cycling progenitors
COL18A1	1.12351e-39	-0.33976	0.436	0.502	1.95311e-35	Cycling progenitors
MTUS1	1.81858e-36	-0.25503	0.364	0.435	3.16143e-32	Cycling progenitors
COL1A2	2.14352e-34	-0.469705	0.744	0.775	3.7263e-30	Cycling progenitors
FABP4	2.18774e-32	-0.285798	0.095	0.155	3.80317e-28	Cycling progenitors
CDC42EP5	9.84426e-29	-0.271681	0.344	0.406	1.71133e-24	Cycling progenitors
UPP1	5.57234e-27	-0.260362	0.228	0.292	9.68695e-23	Cycling progenitors
CLU	6.42741e-27	-0.322394	0.316	0.374	1.11734e-22	Cycling progenitors
FN1	1.50759e-26	-0.355892	0.867	0.856	2.62079e-22	Cycling progenitors
CTSB	8.13162e-24	-0.311246	0.593	0.621	1.4136e-19	Cycling progenitors
IGFBP3	9.77891e-24	-0.285415	0.298	0.362	1.69997e-19	Cycling progenitors
COL1A1	1.65387e-23	-0.418577	0.479	0.52	2.8751e-19	Cycling progenitors
CRLF1	1.80466e-22	-0.270569	0.19	0.245	3.13722e-18	Cycling progenitors
MYBPH	3.81306e-21	-0.287206	0.024	0.055	6.62862e-17	Cycling progenitors
MEF2C	2.94554e-19	-0.305753	0.283	0.332	5.12053e-15	Cycling progenitors
CAV1	1.28336e-16	0.264398	0.38	0.327	2.231e-12	Cycling progenitors
PLAGL1	2.98247e-16	-0.255465	0.635	0.673	5.18472e-12	Cycling progenitors
MGP	2.03965e-10	-0.253363	0.046	0.069	3.54572e-06	Cycling progenitors
SERPINE2	2.07677e-09	-0.438512	0.43	0.452	3.61025e-05	Cycling progenitors
TNNI2	5.73457e-09	-0.250641	0.103	0.129	9.96897e-05	Cycling progenitors
TFF3	8.52261e-09	-0.250884	0.159	0.189	0.000148157	Cycling progenitors
NEFM	1.01251e-08	-0.263429	0.241	0.276	0.000176015	Cycling progenitors
MYL4	1.18199e-07	-0.412656	0.25	0.275	0.00205477	Cycling progenitors
TNNC2	5.12012e-07	-0.790886	0.173	0.197	0.00890082	Cycling progenitors
MYLPF	1.7697e-06	-1.01803	0.56	0.574	0.0307644	Cycling progenitors
H4C3	2.35889e-06	-0.261934	0.906	0.916	0.0410069	Cycling progenitors
COL6A3	1.59468e-05	-0.264254	0.622	0.623	0.27722	Cycling progenitors
MT2A	2.15147e-05	-0.447042	0.693	0.662	0.374011	Cycling progenitors
DHRS2	3.16277e-05	0.335575	0.097	0.081	0.549815	Cycling progenitors
ACTC1	3.73883e-05	-1.03007	0.297	0.31	0.649958	Cycling progenitors
MYL1	9.77927e-05	-0.753536	0.282	0.293	1	Cycling progenitors
H4C3	0	1.33304	0.983	0.878	0	S-phase
ATAD2	0	0.950611	0.932	0.505	0	S-phase
RRM2	0	0.943877	0.848	0.383	0	S-phase
PCLAF	0	0.904465	0.971	0.719	0	S-phase
TYMS	0	0.8659	0.91	0.489	0	S-phase
DUT	0	0.846672	0.937	0.675	0	S-phase
PCNA	0	0.83015	0.841	0.503	0	S-phase
MCM7	0	0.749685	0.94	0.638	0	S-phase
HELLS	0	0.733549	0.825	0.389	0	S-phase
H1-5	0	0.732768	0.58	0.144	0	S-phase
MYBL2	0	0.726245	0.827	0.389	0	S-phase
CLSPN	0	0.717606	0.697	0.245	0	S-phase
H1-3	0	0.687339	0.451	0.115	0	S-phase
DHFR	0	0.685232	0.79	0.359	0	S-phase
RRM1	0	0.682797	0.898	0.528	0	S-phase
MCM3	0	0.679291	0.838	0.487	0	S-phase
MCM4	0	0.659756	0.79	0.413	0	S-phase
H1-2	0	0.613248	0.647	0.284	0	S-phase
RPA3	0	0.585997	0.93	0.699	0	S-phase
GINS2	0	0.58597	0.827	0.538	0	S-phase
DEK	0	0.585814	0.991	0.86	0	S-phase
CARHSP1	0	0.5742	0.914	0.683	0	S-phase
GMNN	0	0.564431	0.82	0.434	0	S-phase
MCM10	0	0.554112	0.635	0.204	0	S-phase
DNMT1	0	0.551233	0.877	0.641	0	S-phase
MCM6	0	0.551149	0.721	0.413	0	S-phase
NASP	0	0.535992	0.991	0.889	0	S-phase
USP1	0	0.527878	0.875	0.594	0	S-phase
CCNE2	0	0.524211	0.429	0.07	0	S-phase
RAD51AP1	0	0.512183	0.666	0.264	0	S-phase
FEN1	0	0.50524	0.711	0.326	0	S-phase
MCM5	0	0.504276	0.623	0.297	0	S-phase
CENPK	0	0.50427	0.704	0.327	0	S-phase
H1-4	0	0.503694	0.5	0.156	0	S-phase
CENPU	0	0.502814	0.704	0.331	0	S-phase
UBE2T	0	0.500313	0.903	0.616	0	S-phase
ZWINT	0	0.498418	0.736	0.373	0	S-phase
CHAF1A	0	0.481367	0.609	0.272	0	S-phase
TK1	0	0.480072	0.582	0.236	0	S-phase
RFC4	0	0.478663	0.688	0.34	0	S-phase
DTL	0	0.478046	0.512	0.175	0	S-phase
NUDT1	0	0.468748	0.956	0.778	0	S-phase
WDR76	0	0.461507	0.512	0.125	0	S-phase
FANCI	0	0.459311	0.684	0.349	0	S-phase
SYNE2	0	0.458114	0.655	0.339	0	S-phase
EZH2	0	0.457812	0.779	0.481	0	S-phase
POLD3	0	0.454491	0.624	0.249	0	S-phase
H2AZ1	0	0.445435	0.999	0.983	0	S-phase
CDC6	0	0.435411	0.577	0.242	0	S-phase
UHRF1	0	0.434409	0.703	0.448	0	S-phase
DSCC1	0	0.432381	0.597	0.249	0	S-phase
TMEM106C	0	0.429535	0.713	0.421	0	S-phase
RFC2	0	0.429406	0.728	0.418	0	S-phase
CENPX	0	0.42884	0.891	0.708	0	S-phase
TUBA1B	0	0.416126	1	0.999	0	S-phase
RANBP1	0	0.412197	0.991	0.933	0	S-phase
PA2G4	0	0.412109	0.993	0.961	0	S-phase
ORC6	0	0.408687	0.733	0.441	0	S-phase
SIVA1	0	0.408575	0.983	0.921	0	S-phase
CDC45	0	0.407739	0.456	0.119	0	S-phase
H2AC20	0	0.407369	0.432	0.182	0	S-phase
DYNC2I2	0	0.406887	0.539	0.234	0	S-phase
BARD1	0	0.405587	0.715	0.417	0	S-phase
CDT1	0	0.400457	0.54	0.244	0	S-phase
TMSB15A	0	0.3955	0.84	0.593	0	S-phase
DNAJC9	0	0.389472	0.684	0.392	0	S-phase
ASF1B	0	0.388775	0.464	0.171	0	S-phase
MSH2	0	0.387981	0.708	0.434	0	S-phase
SMC2	0	0.387723	0.842	0.577	0	S-phase
SMC3	0	0.38621	0.907	0.723	0	S-phase
HAT1	0	0.385301	0.824	0.581	0	S-phase
GGCT	0	0.382615	0.896	0.75	0	S-phase
CDCA4	0	0.380865	0.655	0.366	0	S-phase
CHEK1	0	0.3798	0.669	0.366	0	S-phase
CDCA7	0	0.37084	0.658	0.402	0	S-phase
MCM2	0	0.37079	0.554	0.274	0	S-phase
CSRP2	0	0.367341	0.807	0.596	0	S-phase
PRKDC	0	0.366895	0.994	0.969	0	S-phase
FBXO5	0	0.363414	0.58	0.26	0	S-phase
CDCA5	0	0.363063	0.567	0.251	0	S-phase
HMGB1	0	0.358712	1	0.999	0	S-phase
SLBP	0	0.358472	0.653	0.425	0	S-phase
BRCA1	0	0.356534	0.482	0.201	0	S-phase
PRIM1	0	0.355384	0.475	0.174	0	S-phase
ESCO2	0	0.354402	0.474	0.163	0	S-phase
HSPB11	0	0.348112	0.833	0.66	0	S-phase
MTHFD1	0	0.347761	0.699	0.477	0	S-phase
CENPM	0	0.347315	0.566	0.268	0	S-phase
RFC3	0	0.346186	0.752	0.487	0	S-phase
GINS4	0	0.339632	0.61	0.361	0	S-phase
FANCA	0	0.338709	0.49	0.214	0	S-phase
EMP2	0	0.338569	0.528	0.24	0	S-phase
MSH6	0	0.338444	0.649	0.431	0	S-phase
RPA2	0	0.33821	0.781	0.557	0	S-phase
MCM8	0	0.338166	0.515	0.247	0	S-phase
SVIP	0	0.337669	0.652	0.39	0	S-phase
SUPT16H	0	0.335753	0.975	0.911	0	S-phase
BLM	0	0.328768	0.459	0.183	0	S-phase
LIG1	0	0.325568	0.481	0.208	0	S-phase
MMS22L	0	0.324169	0.511	0.23	0	S-phase
PAXX	0	0.322315	0.705	0.478	0	S-phase
VRK1	0	0.320705	0.768	0.523	0	S-phase
CTNNAL1	0	0.320389	0.553	0.292	0	S-phase
WDHD1	0	0.319656	0.48	0.197	0	S-phase
RAD51C	0	0.317645	0.666	0.436	0	S-phase
FANCL	0	0.316842	0.529	0.268	0	S-phase
EXOSC9	0	0.31627	0.548	0.288	0	S-phase
SSRP1	0	0.315264	0.935	0.821	0	S-phase
CDK4	0	0.314828	0.97	0.921	0	S-phase
BTG3	0	0.313688	0.65	0.425	0	S-phase
RBBP8	0	0.308573	0.551	0.302	0	S-phase
E2F1	0	0.307731	0.4	0.172	0	S-phase
PSMC3	0	0.30625	0.928	0.822	0	S-phase
DIAPH3	0	0.303269	0.57	0.297	0	S-phase
KLHL23	0	0.302941	0.641	0.421	0	S-phase
CDCA7L	0	0.302744	0.493	0.239	0	S-phase
SPC25	0	0.302702	0.524	0.249	0	S-phase
GMPS	0	0.3025	0.804	0.626	0	S-phase
RIF1	0	0.301992	0.838	0.684	0	S-phase
DSN1	0	0.30087	0.487	0.22	0	S-phase
HSP90AA1	0	0.300646	1	1	0	S-phase
NCAPD3	0	0.298487	0.595	0.34	0	S-phase
PKMYT1	0	0.297561	0.386	0.116	0	S-phase
CBX5	0	0.297502	0.97	0.894	0	S-phase
PXMP2	0	0.294208	0.633	0.414	0	S-phase
SNRPB	0	0.292791	0.998	0.984	0	S-phase
XRCC2	0	0.29171	0.451	0.194	0	S-phase
PAICS	0	0.291613	0.925	0.814	0	S-phase
E2F8	0	0.28793	0.326	0.076	0	S-phase
RFC1	0	0.28788	0.743	0.542	0	S-phase
ANP32B	0	0.287599	0.991	0.948	0	S-phase
H3C2	0	0.286463	0.341	0.094	0	S-phase
HNRNPD	0	0.284632	0.976	0.921	0	S-phase
HMGN2	0	0.284408	1	0.997	0	S-phase
GSTP1	0	0.282304	1	0.998	0	S-phase
RAD51	0	0.278918	0.403	0.155	0	S-phase
CENPH	0	0.278455	0.566	0.325	0	S-phase
NCAPG	0	0.276926	0.648	0.349	0	S-phase
H2AC17	0	0.274696	0.316	0.083	0	S-phase
MAD2L1	0	0.274459	0.827	0.552	0	S-phase
XRCC5	0	0.271747	0.995	0.981	0	S-phase
PTMA	0	0.268876	1	1	0	S-phase
EXO1	0	0.2684	0.318	0.074	0	S-phase
HMGB2	0	0.267642	0.954	0.735	0	S-phase
BRCA2	0	0.267001	0.468	0.241	0	S-phase
FAM111B	0	0.266638	0.264	0.039	0	S-phase
HAUS1	0	0.263005	0.57	0.337	0	S-phase
ARL6IP6	0	0.262311	0.457	0.233	0	S-phase
FIGNL1	0	0.260456	0.398	0.166	0	S-phase
LMNB1	0	0.260127	0.645	0.397	0	S-phase
HSPD1	0	0.257454	0.999	0.999	0	S-phase
TIMELESS	0	0.253633	0.489	0.26	0	S-phase
LGALS1	0	-0.368666	0.983	0.987	0	S-phase
KDM5B	0	-0.6547	0.466	0.78	0	S-phase
SNRNP25	7.08987e-308	0.32302	0.745	0.564	1.2325e-303	S-phase
PLIN3	2.57258e-306	-0.325299	0.532	0.701	4.47217e-302	S-phase
CCDC34	9.95535e-306	0.262661	0.772	0.55	1.73064e-301	S-phase
EIF4EBP1	2.82168e-298	0.288008	0.992	0.961	4.90522e-294	S-phase
C21orf58	6.98353e-298	0.252669	0.449	0.237	1.21402e-293	S-phase
CACYBP	4.37215e-290	0.263085	0.943	0.858	7.60055e-286	S-phase
SMC1A	1.82643e-288	0.316356	0.81	0.643	3.17506e-284	S-phase
RNASEH2C	8.7162e-288	0.285936	0.824	0.682	1.51522e-283	S-phase
SSR2	7.28943e-282	-0.256677	0.983	0.991	1.2672e-277	S-phase
ITGB3BP	4.8604e-281	0.279672	0.682	0.482	8.44932e-277	S-phase
GGH	1.23081e-279	0.252468	0.753	0.548	2.13965e-275	S-phase
PARP1	9.58474e-269	0.258493	0.974	0.927	1.66621e-264	S-phase
BAZ1B	1.26758e-260	0.260986	0.877	0.777	2.20356e-256	S-phase
TMPO	2.28035e-260	0.257139	0.93	0.832	3.96417e-256	S-phase
UBE2H	5.909e-248	-0.35635	0.417	0.593	1.02722e-243	S-phase
CASP8AP2	7.32722e-244	0.272891	0.483	0.291	1.27376e-239	S-phase
LMNA	8.12451e-234	-0.418845	0.63	0.762	1.41237e-229	S-phase
PHGDH	4.00393e-231	0.253745	0.932	0.82	6.96043e-227	S-phase
ARL6IP1	1.14862e-229	-0.606226	0.581	0.676	1.99677e-225	S-phase
TFDP1	2.58759e-228	0.254519	0.606	0.423	4.49827e-224	S-phase
SPTBN1	6.74214e-222	-0.301763	0.797	0.887	1.17205e-217	S-phase
NOP56	1.94379e-220	0.267874	0.969	0.917	3.37909e-216	S-phase
SAMD1	1.11706e-216	0.263439	0.559	0.379	1.9419e-212	S-phase
PRTFDC1	9.35826e-215	0.250074	0.404	0.235	1.62684e-210	S-phase
MTHFD2	1.41441e-210	0.25776	0.888	0.774	2.45882e-206	S-phase
CCNE1	3.21264e-199	0.28515	0.407	0.246	5.58485e-195	S-phase
GRINA	6.1051e-196	-0.262885	0.617	0.746	1.06131e-191	S-phase
PPM1G	1.99753e-192	0.251694	0.89	0.823	3.4725e-188	S-phase
PNRC1	8.54323e-182	-0.307463	0.287	0.449	1.48516e-177	S-phase
ACAT2	1.63145e-178	0.26115	0.773	0.629	2.83611e-174	S-phase
SOX4	2.01548e-159	-0.303085	0.942	0.961	3.5037e-155	S-phase
CCT2	9.18348e-158	0.489207	0.984	0.966	1.59646e-153	S-phase
TUBA1A	1.06556e-151	-0.300495	0.978	0.983	1.85238e-147	S-phase
BTG1	2.64335e-139	-0.295989	0.618	0.72	4.5952e-135	S-phase
PHLDA1	2.71438e-137	-0.303147	0.561	0.675	4.71867e-133	S-phase
PTN	1.57352e-136	0.272479	0.622	0.483	2.7354e-132	S-phase
COL2A1	3.37594e-132	0.255045	0.353	0.221	5.86874e-128	S-phase
PIF1	6.43143e-130	-0.277388	0.097	0.207	1.11804e-125	S-phase
COL6A1	1.28857e-128	-0.462112	0.576	0.675	2.24004e-124	S-phase
PLD3	1.31081e-126	-0.285405	0.728	0.801	2.27871e-122	S-phase
TIMP1	7.09649e-120	-0.411059	0.863	0.896	1.23365e-115	S-phase
RTL8C	1.61248e-116	-0.267102	0.691	0.767	2.80313e-112	S-phase
SELENOM	2.08359e-116	-0.32651	0.667	0.725	3.62211e-112	S-phase
H1-1	1.23455e-114	0.25741	0.134	0.056	2.14614e-110	S-phase
WWTR1	6.85382e-113	-0.267284	0.716	0.777	1.19147e-108	S-phase
RRBP1	8.06773e-113	-0.250773	0.82	0.869	1.40249e-108	S-phase
COL6A2	3.16711e-112	-0.42277	0.497	0.6	5.5057e-108	S-phase
MAP1LC3B	1.24595e-111	-0.392401	0.542	0.64	2.16595e-107	S-phase
PRKAR1A	3.88867e-111	-0.28125	0.746	0.806	6.76006e-107	S-phase
NPC2	5.02122e-109	-0.273598	0.641	0.724	8.72889e-105	S-phase
SPARC	1.11922e-103	-0.331557	0.965	0.977	1.94565e-99	S-phase
CITED2	5.40918e-99	-0.353026	0.362	0.469	9.40331e-95	S-phase
SELENOS	1.47543e-96	-0.27203	0.756	0.812	2.56489e-92	S-phase
PTMS	3.68288e-95	-0.282299	0.947	0.95	6.40233e-91	S-phase
TFPI	1.31638e-94	-0.26951	0.59	0.683	2.28839e-90	S-phase
LAMC1	1.94861e-94	-0.346389	0.658	0.728	3.38746e-90	S-phase
LRP1	6.51407e-94	-0.277392	0.597	0.68	1.13241e-89	S-phase
ZNF106	6.83396e-94	-0.421503	0.859	0.884	1.18802e-89	S-phase
TFF3	2.7967e-93	-0.405827	0.12	0.217	4.86179e-89	S-phase
SHC1	7.1782e-88	-0.269474	0.614	0.689	1.24786e-83	S-phase
FNDC5	1.03418e-85	-0.363643	0.539	0.614	1.79781e-81	S-phase
PLK1	4.19434e-85	-0.444614	0.257	0.333	7.29144e-81	S-phase
FABP5	2.471e-84	0.274194	0.722	0.625	4.29559e-80	S-phase
MYOG	6.3489e-82	-0.391669	0.08	0.157	1.10369e-77	S-phase
NR2F2	2.31032e-81	-0.28086	0.626	0.695	4.01626e-77	S-phase
POSTN	1.68961e-77	-0.375671	0.276	0.381	2.93722e-73	S-phase
SERINC1	1.26757e-75	-0.308384	0.454	0.545	2.20354e-71	S-phase
LOXL4	7.3645e-73	-0.255881	0.186	0.28	1.28024e-68	S-phase
TUBA1C	3.33378e-71	-0.369365	0.875	0.88	5.79544e-67	S-phase
CDC42EP5	3.23792e-70	-0.32532	0.337	0.424	5.6288e-66	S-phase
CDC20	9.38082e-69	-0.472168	0.405	0.441	1.63076e-64	S-phase
ALDH1A3	9.15922e-68	-0.258281	0.193	0.284	1.59224e-63	S-phase
FN1	1.07774e-67	-0.451232	0.855	0.86	1.87353e-63	S-phase
GJA1	4.20923e-67	-0.279126	0.32	0.416	7.31732e-63	S-phase
AURKA	1.28037e-65	-0.417253	0.342	0.402	2.2258e-61	S-phase
MYBPH	1.63498e-63	-0.364354	0.019	0.065	2.84226e-59	S-phase
SQSTM1	1.51325e-60	-0.254953	0.729	0.763	2.63063e-56	S-phase
BCHE	1.81611e-59	-0.279004	0.47	0.542	3.15712e-55	S-phase
COL18A1	5.31701e-59	-0.253215	0.43	0.52	9.24308e-55	S-phase
HLA-A	8.62821e-57	-0.297172	0.352	0.439	1.49993e-52	S-phase
COL3A1	7.74609e-55	-0.310417	0.992	0.976	1.34658e-50	S-phase
MEF2C	3.94381e-54	-0.405135	0.275	0.347	6.85591e-50	S-phase
CDKN2A	1.00823e-53	-0.345345	0.518	0.581	1.7527e-49	S-phase
MDM2	1.80807e-53	0.358986	0.595	0.519	3.14315e-49	S-phase
MYH3	1.84218e-52	-0.284739	0.028	0.073	3.20244e-48	S-phase
PXDN	7.26445e-52	-0.278843	0.812	0.82	1.26285e-47	S-phase
IGFBP5	7.59903e-52	-0.375853	0.906	0.923	1.32102e-47	S-phase
CTSB	1.0552e-49	-0.375702	0.587	0.631	1.83436e-45	S-phase
PTTG1	1.39433e-48	-0.554979	0.685	0.629	2.42391e-44	S-phase
COL6A3	3.38434e-48	-0.410112	0.6	0.635	5.88334e-44	S-phase
TNNT3	1.32329e-46	-0.316625	0.047	0.096	2.3004e-42	S-phase
ISLR	1.9119e-46	-0.26061	0.454	0.525	3.32365e-42	S-phase
UBE2C	1.34416e-42	-0.369844	0.784	0.618	2.33668e-38	S-phase
KLHL41	4.62459e-41	-0.306665	0.211	0.274	8.03938e-37	S-phase
NEFM	7.57508e-41	-0.661559	0.228	0.291	1.31685e-36	S-phase
TNNI2	1.01925e-40	-0.345472	0.09	0.142	1.77187e-36	S-phase
CCNB1	1.26779e-38	-0.562953	0.51	0.489	2.20393e-34	S-phase
FSTL1	3.64965e-38	-0.272968	0.797	0.811	6.34455e-34	S-phase
DES	1.18543e-31	-0.478604	0.536	0.575	2.06076e-27	S-phase
CXCL8	5.55439e-31	-0.281854	0.144	0.198	9.65574e-27	S-phase
UBE2S	2.97147e-30	-0.29717	0.83	0.818	5.1656e-26	S-phase
DHRS2	4.65533e-29	0.33031	0.11	0.071	8.09283e-25	S-phase
ID1	3.19885e-28	0.25907	0.504	0.452	5.56089e-24	S-phase
HLA-B	7.39484e-26	-0.319567	0.272	0.322	1.28552e-21	S-phase
MGP	1.14003e-25	-0.27746	0.044	0.076	1.98183e-21	S-phase
CENPF	8.78447e-23	-0.29707	0.729	0.578	1.52709e-18	S-phase
DLK1	1.26058e-22	-0.283825	0.224	0.277	2.19139e-18	S-phase
CENPE	7.15194e-22	-0.276664	0.319	0.338	1.24329e-17	S-phase
TNC	2.31047e-21	-0.269773	0.187	0.23	4.01653e-17	S-phase
CCNB2	9.87105e-21	-0.266622	0.434	0.423	1.71598e-16	S-phase
COL1A2	1.2319e-19	-0.36966	0.786	0.76	2.14153e-15	S-phase
MYL4	1.52387e-19	-0.569884	0.249	0.281	2.64909e-15	S-phase
ADD3	3.45918e-18	-0.269263	0.56	0.569	6.01344e-14	S-phase
PLAUR	6.26941e-18	-0.265155	0.295	0.331	1.08987e-13	S-phase
TNNC2	1.45323e-17	-0.962483	0.17	0.204	2.52629e-13	S-phase
DLGAP5	2.16309e-17	-0.348907	0.399	0.382	3.76031e-13	S-phase
MT1X	1.97342e-14	-0.283882	0.434	0.46	3.43059e-10	S-phase
HMMR	2.41829e-12	-0.258723	0.369	0.363	4.20395e-08	S-phase
IFI27	3.10349e-11	-0.251584	0.149	0.179	5.39511e-07	S-phase
CCN2	3.82698e-11	-0.505508	0.308	0.335	6.65282e-07	S-phase
MYLPF	8.64506e-11	-1.50436	0.578	0.567	1.50286e-06	S-phase
ACTC1	1.20479e-09	-1.35709	0.3	0.311	2.0944e-05	S-phase
TNNI1	3.22018e-05	-0.558972	0.663	0.647	0.559797	S-phase
MYL1	0.00209543	-0.76245	0.288	0.292	1	S-phase
MYLPF	0	3.07616	0.865	0.53	0	Differentiated
ACTC1	0	2.8549	0.662	0.257	0	Differentiated
TNNC2	0	2.2801	0.478	0.152	0	Differentiated
MYL1	0	2.27245	0.65	0.24	0	Differentiated
TTN	0	1.97336	0.743	0.339	0	Differentiated
TNNI1	0	1.91256	0.961	0.609	0	Differentiated
MYL4	0	1.70765	0.662	0.215	0	Differentiated
DES	0	1.39502	0.889	0.516	0	Differentiated
MYOG	0	1.23371	0.554	0.07	0	Differentiated
ENO3	0	1.22904	0.609	0.267	0	Differentiated
ZNF106	0	1.21214	0.975	0.861	0	Differentiated
TNNT2	0	1.20041	0.797	0.433	0	Differentiated
MYBPH	0	1.18559	0.251	0.02	0	Differentiated
MEF2C	0	1.17961	0.582	0.286	0	Differentiated
TNNI2	0	1.17553	0.435	0.08	0	Differentiated
NEB	0	1.17215	0.913	0.484	0	Differentiated
KLHL41	0	1.08464	0.629	0.199	0	Differentiated
SELENOW	0	1.08285	0.996	0.985	0	Differentiated
TNNT1	0	1.05966	0.861	0.647	0	Differentiated
TNNT3	0	1.04279	0.246	0.055	0	Differentiated
MYH3	0	1.01121	0.278	0.026	0	Differentiated
FITM1	0	0.963518	0.781	0.296	0	Differentiated
SMPX	0	0.916873	0.609	0.196	0	Differentiated
TPM2	0	0.794123	0.998	0.99	0	Differentiated
NES	0	0.765445	0.994	0.939	0	Differentiated
C1orf105	0	0.76396	0.689	0.283	0	Differentiated
SERPINI1	0	0.751127	0.531	0.201	0	Differentiated
CHRND	0	0.748879	0.617	0.169	0	Differentiated
CDH15	0	0.727245	0.749	0.35	0	Differentiated
HSPB3	0	0.718821	0.288	0.011	0	Differentiated
CHRNA1	0	0.718809	0.952	0.685	0	Differentiated
FNDC5	0	0.717955	0.908	0.543	0	Differentiated
SEPTIN4	0	0.70908	0.431	0.072	0	Differentiated
MACF1	0	0.704583	0.92	0.758	0	Differentiated
PDLIM3	0	0.686983	0.704	0.392	0	Differentiated
COX6A2	0	0.680184	0.259	0.017	0	Differentiated
ARPP21	0	0.679172	0.486	0.112	0	Differentiated
COBL	0	0.657381	0.732	0.333	0	Differentiated
FLNC	0	0.657133	0.917	0.663	0	Differentiated
SRPK3	0	0.656768	0.386	0.072	0	Differentiated
ITGA6	0	0.654874	0.516	0.234	0	Differentiated
IL17B	0	0.647152	0.237	0.029	0	Differentiated
RYR1	0	0.646509	0.686	0.297	0	Differentiated
RASSF4	0	0.634293	0.38	0.091	0	Differentiated
MYOD1	0	0.626625	0.703	0.31	0	Differentiated
ACTN2	0	0.618299	0.332	0.044	0	Differentiated
CAP2	0	0.615924	0.74	0.413	0	Differentiated
STAC3	0	0.598665	0.555	0.207	0	Differentiated
MYMX	0	0.595827	0.467	0.162	0	Differentiated
RAPSN	0	0.591183	0.749	0.393	0	Differentiated
CHRNG	0	0.578705	0.396	0.068	0	Differentiated
CYB5R1	0	0.571212	0.618	0.329	0	Differentiated
SLF2	0	0.57074	0.813	0.551	0	Differentiated
NCALD	0	0.567303	0.689	0.371	0	Differentiated
APOBEC2	0	0.560126	0.332	0.031	0	Differentiated
PRDX6	0	0.559434	0.999	0.997	0	Differentiated
PKIA	0	0.55438	0.683	0.343	0	Differentiated
TRIM55	0	0.549382	0.647	0.314	0	Differentiated
SYNPO2L	0	0.542894	0.349	0.053	0	Differentiated
SGCA	0	0.529713	0.894	0.556	0	Differentiated
SNRPN	0	0.527835	0.899	0.706	0	Differentiated
XIRP2	0	0.52503	0.362	0.092	0	Differentiated
MRLN	0	0.521658	0.419	0.111	0	Differentiated
SHD	0	0.520415	0.404	0.094	0	Differentiated
CFL2	0	0.519881	0.896	0.695	0	Differentiated
MTSS1	0	0.506924	0.6	0.308	0	Differentiated
ANK1	0	0.499197	0.452	0.18	0	Differentiated
CASQ2	0	0.480385	0.215	0.008	0	Differentiated
MYOZ2	0	0.478494	0.221	0.011	0	Differentiated
RBM24	0	0.47709	0.495	0.162	0	Differentiated
ERBB3	0	0.468767	0.438	0.15	0	Differentiated
RIPOR2	0	0.468683	0.598	0.276	0	Differentiated
LMOD3	0	0.467771	0.354	0.073	0	Differentiated
SMYD1	0	0.460181	0.395	0.107	0	Differentiated
PRUNE2	0	0.436298	0.336	0.095	0	Differentiated
CKM	0	0.401056	0.126	0.005	0	Differentiated
ATP2A1	0	0.401024	0.312	0.079	0	Differentiated
HRC	0	0.397151	0.321	0.08	0	Differentiated
SCN3B	0	0.375574	0.385	0.128	0	Differentiated
TSPAN33	0	0.375532	0.312	0.083	0	Differentiated
RPL37A	0	0.365596	1	1	0	Differentiated
EGLN3	0	0.363688	0.343	0.111	0	Differentiated
CASZ1	0	0.346349	0.302	0.063	0	Differentiated
HSPB2	0	0.317693	0.183	0.02	0	Differentiated
RPL39	0	0.316598	1	1	0	Differentiated
STYXL2	0	0.314384	0.309	0.072	0	Differentiated
RPL11	0	0.313785	1	1	0	Differentiated
CCDC141	0	0.31147	0.238	0.03	0	Differentiated
UNC45B	0	0.27462	0.199	0.008	0	Differentiated
RPL9	0	0.269705	1	1	0	Differentiated
MYOM1	0	0.265865	0.168	0.016	0	Differentiated
CAV3	0	0.258007	0.176	0.016	0	Differentiated
DOK7	0	0.256623	0.188	0.015	0	Differentiated
FTH1	0	-0.437222	1	1	0	Differentiated
H3-3B	0	-0.480801	0.991	0.999	0	Differentiated
FTL	0	-0.735019	0.994	1	0	Differentiated
FSTL1	0	-0.792193	0.57	0.84	0	Differentiated
PCOLCE	0	-0.799075	0.285	0.654	0	Differentiated
COL3A1	0	-0.978539	0.902	0.992	0	Differentiated
COL1A1	0	-1.27598	0.219	0.553	0	Differentiated
BEST3	4.78417e-307	0.470194	0.111	0.01	8.31681e-303	Differentiated
ZBTB18	1.32596e-306	0.409323	0.461	0.193	2.30504e-302	Differentiated
PDLIM7	6.65143e-306	0.519216	0.916	0.784	1.15628e-301	Differentiated
TUBA4A	2.19712e-303	0.479483	0.744	0.441	3.81947e-299	Differentiated
PPP1R14B	1.49231e-301	0.49822	0.987	0.909	2.59424e-297	Differentiated
FILIP1	4.82856e-300	0.493261	0.396	0.151	8.39396e-296	Differentiated
RBFOX1	1.16067e-299	0.477912	0.598	0.313	2.01771e-295	Differentiated
VIM	1.75235e-299	-0.417883	0.99	0.999	3.04628e-295	Differentiated
SLN	1.10479e-298	0.352568	0.083	0.004	1.92057e-294	Differentiated
BIN1	4.3847e-297	0.702504	0.878	0.7	7.62236e-293	Differentiated
LGALS1	1.99449e-295	-0.51053	0.96	0.989	3.46722e-291	Differentiated
LOXL2	2.27573e-294	-0.588666	0.26	0.577	3.95613e-290	Differentiated
NPNT	2.74811e-294	0.346334	0.245	0.062	4.77731e-290	Differentiated
ALPK3	5.37235e-291	0.377191	0.439	0.179	9.33929e-287	Differentiated
VCAN	2.26085e-290	-0.552393	0.526	0.8	3.93027e-286	Differentiated
MAP3K7CL	1.88919e-289	0.522053	0.368	0.131	3.28418e-285	Differentiated
RPL35A	1.22694e-288	0.265625	1	1	2.13291e-284	Differentiated
RPS18	5.20426e-286	0.250614	1	1	9.04708e-282	Differentiated
DCLK1	9.0826e-280	0.534342	0.44	0.19	1.57892e-275	Differentiated
NEXN	6.9424e-278	0.511262	0.533	0.272	1.20687e-273	Differentiated
TRIM72	1.90897e-277	0.356958	0.513	0.237	3.31856e-273	Differentiated
TNNC1	7.75392e-275	1.16585	0.283	0.09	1.34794e-270	Differentiated
MYH8	1.39338e-273	0.280527	0.077	0.004	2.42225e-269	Differentiated
CKB	8.25357e-271	0.915482	0.666	0.427	1.4348e-266	Differentiated
TRDN	1.13357e-270	0.370689	0.197	0.042	1.97059e-266	Differentiated
LMNA	2.30764e-268	0.644296	0.86	0.696	4.01161e-264	Differentiated
AKAP12	1.06893e-267	-0.753187	0.262	0.564	1.85823e-263	Differentiated
CLCN5	9.47385e-266	0.409437	0.847	0.569	1.64693e-261	Differentiated
ACTB	3.18778e-264	-0.309578	0.999	1	5.54163e-260	Differentiated
CRYAB	4.14962e-260	0.673309	0.199	0.046	7.2137e-256	Differentiated
FBN2	3.31665e-259	-0.595534	0.178	0.485	5.76566e-255	Differentiated
TKT	5.92215e-257	-0.475865	0.638	0.85	1.02951e-252	Differentiated
TMEM38A	2.44602e-256	0.347499	0.223	0.058	4.25217e-252	Differentiated
NGFR	1.00527e-253	0.556148	0.516	0.258	1.74756e-249	Differentiated
IGF2	1.42625e-253	0.482736	0.865	0.666	2.47939e-249	Differentiated
DYSF	1.18455e-251	0.378196	0.255	0.076	2.05922e-247	Differentiated
RPL5	2.9452e-251	0.298448	1	1	5.11993e-247	Differentiated
GPC1	5.16982e-251	0.492872	0.643	0.389	8.98722e-247	Differentiated
SOX8	9.53844e-250	0.471528	0.524	0.263	1.65816e-245	Differentiated
SYNPO2	1.07668e-249	0.507792	0.665	0.406	1.87171e-245	Differentiated
RPL34	5.58941e-247	0.255465	1	1	9.71662e-243	Differentiated
RPS15A	1.26458e-243	0.255908	1	1	2.19835e-239	Differentiated
FGF13	1.79585e-239	0.395822	0.475	0.222	3.12191e-235	Differentiated
ASB5	2.12321e-238	0.313136	0.192	0.045	3.69099e-234	Differentiated
MYBPC2	6.92891e-237	0.268754	0.129	0.02	1.20452e-232	Differentiated
NCOA1	1.30659e-236	0.459281	0.761	0.541	2.27138e-232	Differentiated
GSTP1	3.72849e-234	-0.391874	0.996	0.999	6.4816e-230	Differentiated
NUDT14	7.74273e-233	0.421532	0.646	0.403	1.346e-228	Differentiated
CHRNB1	7.35523e-231	0.333442	0.434	0.198	1.27863e-226	Differentiated
WIPF3	4.92066e-230	0.314673	0.179	0.042	8.55408e-226	Differentiated
CALD1	2.79556e-229	-0.343458	0.917	0.991	4.8598e-225	Differentiated
RPS4X	3.07793e-228	0.254318	1	1	5.35067e-224	Differentiated
SVIL	1.43307e-227	0.406935	0.69	0.447	2.49125e-223	Differentiated
GNG11	4.46845e-225	-0.800353	0.522	0.75	7.76796e-221	Differentiated
SHISA2	1.98467e-223	0.587833	0.645	0.397	3.45015e-219	Differentiated
RPL21	2.00375e-221	0.255596	1	1	3.48331e-217	Differentiated
COL4A2	1.45862e-211	-0.570067	0.694	0.862	2.53566e-207	Differentiated
MAP1B	2.66237e-208	-0.43753	0.568	0.78	4.62826e-204	Differentiated
SIX1	1.86669e-207	0.394847	0.911	0.741	3.24505e-203	Differentiated
DUSP4	2.71049e-206	0.541162	0.625	0.39	4.71192e-202	Differentiated
CCND3	4.39492e-206	0.468159	0.73	0.502	7.64012e-202	Differentiated
JSRP1	5.25361e-202	0.336646	0.611	0.356	9.13287e-198	Differentiated
ACVR2A	5.51222e-200	0.342342	0.714	0.466	9.58244e-196	Differentiated
RNF217	3.7832e-199	0.369186	0.483	0.26	6.57672e-195	Differentiated
B3GALT2	9.23255e-198	0.265564	0.375	0.163	1.60499e-193	Differentiated
DLC1	1.19882e-197	-0.444747	0.244	0.507	2.08404e-193	Differentiated
CST3	1.46836e-197	-0.518842	0.72	0.856	2.5526e-193	Differentiated
PTMA	1.13709e-196	-0.311612	0.998	1	1.97672e-192	Differentiated
COL6A3	1.23177e-196	-0.712178	0.379	0.657	2.14131e-192	Differentiated
MYL6B	7.85617e-196	0.723337	0.961	0.929	1.36572e-191	Differentiated
FN1	1.26438e-195	-0.673475	0.689	0.882	2.19799e-191	Differentiated
CELF2	6.58417e-195	0.351576	0.903	0.689	1.14459e-190	Differentiated
TSPAN7	1.56981e-193	0.412584	0.343	0.148	2.72895e-189	Differentiated
FRMD4A	1.12791e-192	-0.389148	0.272	0.533	1.96076e-188	Differentiated
TGFBI	3.11641e-192	-0.59983	0.159	0.411	5.41758e-188	Differentiated
CALR	4.8655e-189	-0.329334	0.983	0.995	8.45819e-185	Differentiated
JAG2	5.14678e-189	0.253931	0.298	0.117	8.94716e-185	Differentiated
BLCAP	1.29487e-188	0.373445	0.695	0.482	2.251e-184	Differentiated
DCN	6.97868e-188	-0.654716	0.533	0.717	1.21317e-183	Differentiated
CLMP	7.01286e-188	-0.366965	0.146	0.403	1.21912e-183	Differentiated
MSTN	3.98324e-187	0.422431	0.729	0.46	6.92447e-183	Differentiated
ANXA1	1.15705e-186	-0.606501	0.375	0.603	2.01142e-182	Differentiated
MAMSTR	1.57319e-185	0.285908	0.486	0.252	2.73483e-181	Differentiated
CALM1	2.56854e-185	0.393692	1	0.992	4.46515e-181	Differentiated
RPL31	1.2608e-184	0.305449	0.99	0.981	2.19178e-180	Differentiated
PALMD	8.10312e-184	0.353875	0.476	0.253	1.40865e-179	Differentiated
CKS2	1.2597e-181	-0.537499	0.646	0.796	2.18987e-177	Differentiated
RPS3A	4.76454e-180	0.268722	1	1	8.28268e-176	Differentiated
SEZ6L2	3.02965e-179	-0.402155	0.163	0.412	5.26674e-175	Differentiated
MAP2K1	3.22877e-179	0.505305	0.727	0.536	5.61289e-175	Differentiated
PHLDB2	5.64741e-179	0.658747	0.683	0.513	9.81746e-175	Differentiated
TPT1	1.46924e-175	0.262595	1	1	2.55413e-171	Differentiated
TSPAN12	1.76947e-175	0.284824	0.49	0.261	3.07605e-171	Differentiated
TCF12	9.84615e-175	0.32366	0.783	0.6	1.71166e-170	Differentiated
STMN1	8.56526e-174	0.424822	0.999	0.995	1.48898e-169	Differentiated
RPL26	1.50323e-173	0.266075	1	1	2.61322e-169	Differentiated
ENAH	3.30594e-173	0.332077	0.892	0.755	5.74704e-169	Differentiated
ATP5MC3	5.0651e-173	0.26553	1	0.998	8.80517e-169	Differentiated
HMGB2	7.75904e-173	-0.558488	0.721	0.823	1.34883e-168	Differentiated
LAMB1	1.7067e-170	-0.344836	0.501	0.723	2.96692e-166	Differentiated
UBE2E3	3.96872e-170	0.474074	0.934	0.883	6.89921e-166	Differentiated
EMP1	8.08061e-170	-0.417132	0.125	0.363	1.40473e-165	Differentiated
SETD7	2.28734e-169	0.392877	0.506	0.303	3.97631e-165	Differentiated
FBN1	3.64679e-169	-0.349438	0.219	0.471	6.33958e-165	Differentiated
JAM3	6.13864e-169	0.318274	0.782	0.599	1.06714e-164	Differentiated
PXDN	2.55281e-168	-0.505244	0.673	0.838	4.43781e-164	Differentiated
SKP2	8.6421e-168	0.325344	0.811	0.62	1.50234e-163	Differentiated
GATM	1.2704e-167	0.300515	0.498	0.276	2.20846e-163	Differentiated
SPEG	1.80695e-167	0.301475	0.382	0.186	3.1412e-163	Differentiated
ARHGEF6	6.11556e-167	0.303447	0.316	0.136	1.06313e-162	Differentiated
PTMS	1.60512e-166	-0.330399	0.873	0.96	2.79035e-162	Differentiated
BCAT1	3.41399e-166	0.312879	0.947	0.868	5.93488e-162	Differentiated
PDLIM5	2.41276e-165	0.424902	0.59	0.401	4.19434e-161	Differentiated
LRP1	5.67659e-165	-0.529719	0.485	0.675	9.86818e-161	Differentiated
CYRIB	7.59239e-165	0.303198	0.855	0.679	1.31986e-160	Differentiated
SERPINH1	4.08077e-163	-0.338504	0.894	0.969	7.094e-159	Differentiated
COL6A2	9.24129e-163	-0.75775	0.399	0.588	1.60651e-158	Differentiated
AGPAT5	9.90099e-162	0.314636	0.715	0.515	1.72119e-157	Differentiated
ATP5PF	2.35734e-161	0.25509	0.999	0.994	4.098e-157	Differentiated
HIPK3	4.0551e-161	0.332673	0.463	0.267	7.04938e-157	Differentiated
ECRG4	7.57468e-161	0.285797	0.192	0.061	1.31678e-156	Differentiated
RAP1B	1.7201e-160	-0.391348	0.732	0.844	2.99023e-156	Differentiated
NCAM1	4.90263e-160	0.371365	0.801	0.61	8.52273e-156	Differentiated
YWHAZ	1.1382e-159	0.279669	0.999	0.995	1.97865e-155	Differentiated
RGS10	1.50595e-159	-0.312947	0.257	0.498	2.61795e-155	Differentiated
SEPTIN6	8.47038e-159	-0.537576	0.641	0.787	1.47249e-154	Differentiated
MKI67	2.71508e-158	-0.579918	0.315	0.526	4.7199e-154	Differentiated
CDK1	8.93711e-158	-0.496083	0.354	0.562	1.55363e-153	Differentiated
COX7A2	4.19005e-156	0.26674	1	0.999	7.28398e-152	Differentiated
TSTD1	4.96491e-156	0.31749	0.713	0.51	8.631e-152	Differentiated
FOXO1	7.49712e-156	0.291557	0.408	0.214	1.3033e-151	Differentiated
VGLL2	8.55325e-156	0.453237	0.426	0.22	1.4869e-151	Differentiated
FXR1	2.19003e-154	0.305053	0.934	0.858	3.80715e-150	Differentiated
COL1A2	3.80514e-153	-1.02311	0.616	0.791	6.61486e-149	Differentiated
RBFOX2	7.25904e-153	0.321479	0.873	0.754	1.26191e-148	Differentiated
PDLIM2	2.30241e-152	-0.337719	0.419	0.641	4.0025e-148	Differentiated
NEFL	2.2897e-151	-0.600416	0.291	0.527	3.98041e-147	Differentiated
TAGLN2	3.40839e-150	-0.42279	0.542	0.738	5.92514e-146	Differentiated
IGFBP7	5.34672e-149	-0.430362	0.058	0.261	9.29475e-145	Differentiated
INPPL1	1.09131e-148	0.34532	0.517	0.332	1.89714e-144	Differentiated
MTUS1	1.11522e-147	-0.541958	0.233	0.447	1.9387e-143	Differentiated
MEOX2	4.1469e-146	-0.536398	0.171	0.385	7.20897e-142	Differentiated
LMO7	1.90163e-144	0.480831	0.403	0.227	3.30579e-140	Differentiated
LITAF	3.1396e-144	-0.316226	0.393	0.613	5.45788e-140	Differentiated
UPP1	3.5844e-144	-0.672274	0.1	0.305	6.23112e-140	Differentiated
POLA2	1.53164e-143	0.412974	0.468	0.288	2.6626e-139	Differentiated
ANKRD10	1.6592e-143	0.352141	0.644	0.461	2.88436e-139	Differentiated
COL6A1	3.42735e-143	-0.702313	0.506	0.659	5.9581e-139	Differentiated
PLXNA2	4.57264e-143	0.290276	0.443	0.247	7.94907e-139	Differentiated
PPIB	5.04479e-143	-0.273564	0.971	0.99	8.76986e-139	Differentiated
PHLDA1	6.57155e-143	0.355488	0.789	0.614	1.1424e-138	Differentiated
PTN	8.9735e-143	-0.514368	0.337	0.558	1.55995e-138	Differentiated
CLU	3.67647e-142	-0.667304	0.181	0.389	6.39117e-138	Differentiated
TIGD1	8.59064e-142	0.258738	0.366	0.188	1.4934e-137	Differentiated
AKAP6	1.49322e-140	0.286575	0.477	0.277	2.59582e-136	Differentiated
FCGRT	6.79957e-140	-0.399031	0.334	0.539	1.18204e-135	Differentiated
SPOCK2	2.04624e-139	0.34996	0.288	0.129	3.55719e-135	Differentiated
PTX3	3.22671e-139	-0.542683	0.091	0.291	5.60931e-135	Differentiated
NKAIN4	3.4418e-139	0.439147	0.479	0.282	5.98323e-135	Differentiated
LTBP4	4.87913e-138	-0.299716	0.197	0.413	8.48188e-134	Differentiated
BTG1	1.97817e-137	0.458119	0.798	0.669	3.43885e-133	Differentiated
COL5A2	2.73277e-137	-0.448386	0.72	0.827	4.75064e-133	Differentiated
SOX6	2.88985e-137	0.258782	0.386	0.205	5.02371e-133	Differentiated
COL4A1	1.27276e-136	-0.464836	0.577	0.75	2.21257e-132	Differentiated
TSPAN3	2.91374e-135	0.34471	0.819	0.705	5.06525e-131	Differentiated
NCAPG	6.84891e-135	-0.351213	0.267	0.479	1.19061e-130	Differentiated
COL19A1	1.20648e-134	0.284119	0.424	0.237	2.09735e-130	Differentiated
ID3	8.72766e-134	-0.486355	0.608	0.78	1.51722e-129	Differentiated
ASPM	1.1694e-132	-0.568306	0.329	0.517	2.03288e-128	Differentiated
SERPINE2	2.50104e-132	-0.808135	0.269	0.472	4.3478e-128	Differentiated
TEAD4	2.26737e-131	0.30299	0.545	0.361	3.9416e-127	Differentiated
CTSL	2.68783e-131	-0.319475	0.302	0.515	4.67253e-127	Differentiated
RPL23	2.70618e-131	0.258365	1	1	4.70443e-127	Differentiated
PMP22	3.68642e-131	-0.335857	0.34	0.547	6.40847e-127	Differentiated
MEGF10	1.01021e-130	0.257553	0.439	0.253	1.75614e-126	Differentiated
EHD4	4.43321e-130	0.309376	0.481	0.296	7.70669e-126	Differentiated
TYMS	3.33744e-129	-0.362214	0.451	0.66	5.8018e-125	Differentiated
NDUFV3	9.03011e-129	0.265393	0.89	0.787	1.56979e-124	Differentiated
RTN2	1.25227e-128	0.250687	0.53	0.33	2.17695e-124	Differentiated
AR	2.49035e-128	0.263874	0.323	0.156	4.32922e-124	Differentiated
S100A10	5.57901e-128	-0.488209	0.575	0.712	9.69855e-124	Differentiated
C12orf57	1.26123e-127	-0.261985	0.919	0.963	2.19253e-123	Differentiated
TAGLN3	2.27338e-127	0.257828	0.259	0.112	3.95204e-123	Differentiated
FABP3	9.64688e-127	0.445375	0.276	0.129	1.67701e-122	Differentiated
EFEMP2	1.07352e-126	-0.306922	0.281	0.483	1.8662e-122	Differentiated
ATP2B1	3.46461e-126	0.333771	0.978	0.939	6.02288e-122	Differentiated
RGS16	1.44989e-125	0.539169	0.769	0.651	2.5205e-121	Differentiated
PRKG1	1.47147e-125	0.506495	0.598	0.425	2.55801e-121	Differentiated
KCNE5	4.03996e-125	0.661691	0.22	0.089	7.02306e-121	Differentiated
TMEM88	7.51506e-125	0.253278	0.589	0.372	1.30642e-120	Differentiated
TPX2	1.3808e-124	-0.591389	0.473	0.618	2.40037e-120	Differentiated
PAFAH1B3	2.03549e-124	-0.30926	0.73	0.849	3.53849e-120	Differentiated
TRIL	2.47506e-124	-0.469819	0.124	0.313	4.30265e-120	Differentiated
THY1	2.81489e-124	-0.364725	0.178	0.386	4.89341e-120	Differentiated
FGFR4	4.26648e-124	0.275806	0.562	0.369	7.41685e-120	Differentiated
DBN1	4.67147e-124	0.288851	0.866	0.743	8.12088e-120	Differentiated
TIMP1	5.92396e-124	-0.55671	0.847	0.89	1.02982e-119	Differentiated
SMC4	1.04077e-123	-0.33906	0.66	0.79	1.80927e-119	Differentiated
TCEA3	1.02587e-122	0.315882	0.428	0.247	1.78338e-118	Differentiated
PHF19	1.65675e-122	-0.331415	0.25	0.452	2.8801e-118	Differentiated
MMP2	3.50031e-122	-0.376072	0.325	0.542	6.08494e-118	Differentiated
COLEC12	4.51435e-122	-0.318614	0.197	0.4	7.84775e-118	Differentiated
CAVIN4	5.8319e-122	0.318308	0.195	0.077	1.01382e-117	Differentiated
TSHZ2	1.54903e-121	-0.413223	0.086	0.267	2.69284e-117	Differentiated
NNAT	2.04997e-121	0.810745	0.515	0.388	3.56367e-117	Differentiated
KIF11	2.20036e-121	-0.338234	0.243	0.441	3.82511e-117	Differentiated
SH3GLB1	2.45137e-121	0.310302	0.809	0.685	4.26147e-117	Differentiated
IQGAP1	4.81076e-120	-0.30226	0.43	0.618	8.36303e-116	Differentiated
DPYSL2	5.05155e-120	-0.268345	0.667	0.829	8.78162e-116	Differentiated
CCPG1	5.54484e-120	-0.370741	0.191	0.383	9.63916e-116	Differentiated
ANXA2	9.62224e-120	-0.392024	0.825	0.919	1.67273e-115	Differentiated
CLIC1	1.07081e-119	-0.333286	0.892	0.939	1.86149e-115	Differentiated
NOTCH3	5.79132e-119	-0.272845	0.31	0.518	1.00676e-114	Differentiated
NFIC	3.26871e-118	-0.30907	0.393	0.577	5.68232e-114	Differentiated
EPS8	5.69111e-118	-0.334545	0.249	0.447	9.89343e-114	Differentiated
CD82	3.50393e-117	0.270438	0.485	0.299	6.09123e-113	Differentiated
PURB	5.18889e-117	0.315489	0.621	0.46	9.02037e-113	Differentiated
TOP2A	1.86589e-116	-0.657232	0.445	0.592	3.24367e-112	Differentiated
MYO10	8.82847e-116	0.273306	0.557	0.38	1.53474e-111	Differentiated
MRAS	3.37442e-115	0.438703	0.456	0.293	5.86609e-111	Differentiated
FBLN1	6.39568e-115	-0.296121	0.539	0.721	1.11183e-110	Differentiated
NIBAN1	8.67164e-115	-0.277133	0.101	0.283	1.50748e-110	Differentiated
PDLIM1	2.99633e-114	-0.283046	0.091	0.27	5.20883e-110	Differentiated
ANKRD44	2.14058e-113	0.264954	0.348	0.19	3.72118e-109	Differentiated
RPS3	1.20895e-111	0.254672	1	1	2.10164e-107	Differentiated
EGFR	2.62012e-111	-0.26948	0.144	0.33	4.55481e-107	Differentiated
NUCB2	1.63745e-110	-0.253365	0.299	0.499	2.84654e-106	Differentiated
SGCD	1.80789e-110	0.253964	0.435	0.267	3.14284e-106	Differentiated
COA4	2.28515e-110	0.261663	0.89	0.8	3.97251e-106	Differentiated
RBPMS	2.55225e-110	-0.31061	0.217	0.404	4.43684e-106	Differentiated
CD44	1.64844e-109	-0.271362	0.132	0.317	2.86565e-105	Differentiated
MFAP2	5.23819e-109	-0.252073	0.332	0.537	9.10607e-105	Differentiated
CDH2	9.80187e-109	-0.353874	0.113	0.288	1.70396e-104	Differentiated
NDC80	1.63349e-107	-0.283844	0.156	0.339	2.83967e-103	Differentiated
MEST	2.67388e-106	-0.574539	0.798	0.872	4.64827e-102	Differentiated
PALLD	3.27339e-106	0.334064	0.684	0.533	5.69045e-102	Differentiated
BEX2	3.44978e-106	0.25257	0.404	0.238	5.9971e-102	Differentiated
LANCL2	1.57983e-105	0.277241	0.499	0.334	2.74637e-101	Differentiated
HSPG2	2.87713e-105	0.298151	0.421	0.257	5.0016e-101	Differentiated
IGFBP6	4.29116e-105	-0.418196	0.242	0.428	7.45975e-101	Differentiated
DLGAP5	5.42564e-105	-0.452838	0.235	0.409	9.43194e-101	Differentiated
EDNRA	7.23101e-105	-0.350913	0.177	0.357	1.25704e-100	Differentiated
CDC42EP5	7.84956e-105	-0.383495	0.225	0.418	1.36457e-100	Differentiated
ADAMTS5	2.4058e-104	0.308769	0.357	0.202	4.18225e-100	Differentiated
ADD3	2.91747e-104	-0.468519	0.415	0.587	5.07172e-100	Differentiated
TNFAIP6	3.91907e-104	-0.267881	0.063	0.222	6.8129e-100	Differentiated
FAM43A	9.79736e-104	-0.291999	0.119	0.292	1.70317e-99	Differentiated
ITPRIPL2	1.21691e-103	-0.296535	0.38	0.565	2.11547e-99	Differentiated
GTSE1	2.89153e-103	-0.383222	0.249	0.423	5.02663e-99	Differentiated
LTBP1	2.95296e-103	-0.272845	0.131	0.305	5.13343e-99	Differentiated
G6PD	5.16419e-102	-0.262813	0.362	0.543	8.97743e-98	Differentiated
TFPI2	1.80863e-101	-0.448127	0.073	0.232	3.14413e-97	Differentiated
SPTAN1	9.93416e-101	0.301532	0.816	0.702	1.72696e-96	Differentiated
EFHD2	2.15884e-100	0.288961	0.567	0.404	3.75293e-96	Differentiated
SRPX2	5.39196e-100	-0.311309	0.165	0.336	9.37339e-96	Differentiated
HIVEP2	6.81825e-100	0.264688	0.355	0.206	1.18528e-95	Differentiated
CENPF	1.13385e-99	-0.667691	0.531	0.644	1.97108e-95	Differentiated
NUDT1	1.48273e-99	-0.277569	0.776	0.848	2.57758e-95	Differentiated
BUB3	1.80238e-99	-0.298703	0.651	0.748	3.13325e-95	Differentiated
FMOD	2.25665e-99	-0.309914	0.044	0.19	3.92297e-95	Differentiated
C4orf48	6.24105e-98	-0.266624	0.628	0.76	1.08494e-93	Differentiated
TARS3	1.87409e-97	0.305074	0.432	0.279	3.25793e-93	Differentiated
KIF2C	2.24661e-97	-0.364556	0.269	0.437	3.90551e-93	Differentiated
TPM1	3.84721e-97	0.745868	0.92	0.897	6.68798e-93	Differentiated
FADS2	1.69734e-96	-0.267503	0.368	0.557	2.95066e-92	Differentiated
LRRC17	2.26262e-96	-0.318487	0.434	0.613	3.93334e-92	Differentiated
SEMA6A	2.34382e-96	0.273342	0.604	0.441	4.07449e-92	Differentiated
ECM1	6.96171e-96	-0.302154	0.173	0.344	1.21022e-91	Differentiated
TIMP2	5.59897e-95	-0.358562	0.46	0.618	9.73325e-91	Differentiated
NUF2	7.11179e-95	-0.298048	0.22	0.391	1.23631e-90	Differentiated
NAV3	9.72299e-95	0.269285	0.533	0.369	1.69024e-90	Differentiated
NQO1	2.22525e-94	-0.301551	0.321	0.492	3.86837e-90	Differentiated
KIF1B	5.14423e-94	0.311364	0.732	0.605	8.94273e-90	Differentiated
UBE2C	1.23454e-93	-0.694226	0.587	0.688	2.14613e-89	Differentiated
AURKB	1.33055e-93	-0.286706	0.245	0.419	2.31303e-89	Differentiated
CSDE1	2.00154e-93	0.252247	0.986	0.937	3.47948e-89	Differentiated
CRABP1	2.51702e-93	-0.62067	0.092	0.246	4.37559e-89	Differentiated
TNFRSF1A	1.48978e-92	-0.258707	0.387	0.553	2.58983e-88	Differentiated
SPTBN1	3.77182e-92	0.314801	0.927	0.846	6.55693e-88	Differentiated
HLA-B	5.03871e-92	-0.421451	0.155	0.326	8.75929e-88	Differentiated
PLK1	1.10208e-91	-0.446751	0.167	0.326	1.91585e-87	Differentiated
GAMT	4.48219e-91	0.295088	0.796	0.709	7.79184e-87	Differentiated
COL5A1	8.44754e-91	-0.335225	0.35	0.513	1.46852e-86	Differentiated
GNG12	1.72626e-90	-0.262163	0.376	0.553	3.00093e-86	Differentiated
TRPA1	5.33137e-89	-0.606419	0.055	0.192	9.26806e-85	Differentiated
CDKN3	1.17003e-87	-0.372963	0.334	0.488	2.03398e-83	Differentiated
UBE2T	1.84632e-87	-0.308492	0.626	0.728	3.20964e-83	Differentiated
CCNA2	2.03756e-87	-0.309285	0.264	0.424	3.5421e-83	Differentiated
KIF4A	2.45284e-87	-0.280584	0.219	0.382	4.26402e-83	Differentiated
HJURP	2.04838e-86	-0.272535	0.181	0.343	3.56091e-82	Differentiated
FABP5	4.00522e-86	-0.609399	0.554	0.674	6.96267e-82	Differentiated
CDCA2	7.47347e-86	-0.336672	0.216	0.376	1.29919e-81	Differentiated
PRAME	1.03386e-85	-0.259661	0.431	0.6	1.79725e-81	Differentiated
USP18	1.89981e-85	0.314972	0.274	0.149	3.30263e-81	Differentiated
SPATS2L	2.90273e-85	0.267348	0.928	0.829	5.04611e-81	Differentiated
CRLF1	3.1191e-85	-0.570323	0.106	0.252	5.42224e-81	Differentiated
CD24	5.49949e-85	-0.429609	0.044	0.173	9.56031e-81	Differentiated
S100A4	5.63732e-85	0.697262	0.343	0.211	9.79991e-81	Differentiated
CCNB1	1.11494e-84	-0.57586	0.386	0.512	1.93821e-80	Differentiated
CDKN1C	3.64038e-84	0.255799	0.264	0.141	6.32844e-80	Differentiated
TUBA1C	7.92641e-84	-0.410496	0.834	0.884	1.37793e-79	Differentiated
LUM	2.37341e-83	-0.398904	0.297	0.453	4.12593e-79	Differentiated
ATP2A2	3.41436e-83	0.275897	0.802	0.703	5.93553e-79	Differentiated
CAVIN1	8.69636e-83	-0.325936	0.412	0.559	1.51177e-78	Differentiated
H2AX	1.0264e-82	-0.29264	0.399	0.551	1.78429e-78	Differentiated
PHLDA2	1.4468e-82	-0.291385	0.11	0.257	2.51512e-78	Differentiated
LOXL4	3.22136e-82	-0.417367	0.121	0.265	5.60002e-78	Differentiated
RDH10	3.75302e-82	-0.410368	0.125	0.272	6.52425e-78	Differentiated
ARPC1B	8.75846e-81	-0.2662	0.237	0.39	1.52257e-76	Differentiated
HMMR	2.48245e-80	-0.339515	0.23	0.384	4.31548e-76	Differentiated
CDC20	7.35052e-80	-0.462514	0.306	0.446	1.27781e-75	Differentiated
EFEMP1	5.64389e-79	-0.26849	0.037	0.157	9.81133e-75	Differentiated
ECT2	1.59194e-78	-0.253135	0.223	0.378	2.76743e-74	Differentiated
PRKAR1A	3.03612e-78	0.513131	0.836	0.778	5.27799e-74	Differentiated
DEPDC1	4.26372e-78	-0.298889	0.212	0.363	7.41204e-74	Differentiated
EHBP1L1	2.00935e-77	0.278329	0.366	0.234	3.49306e-73	Differentiated
SOX11	3.18287e-77	0.2517	0.838	0.737	5.53311e-73	Differentiated
FABP4	2.85473e-76	-0.419515	0.039	0.158	4.96266e-72	Differentiated
GLRX	3.85781e-76	0.36341	0.47	0.333	6.70642e-72	Differentiated
NFIX	2.70077e-75	-0.257193	0.32	0.476	4.69502e-71	Differentiated
IGFBP3	5.23726e-75	-0.514562	0.221	0.367	9.10446e-71	Differentiated
PCLAF	7.13856e-75	-0.299193	0.739	0.816	1.24097e-70	Differentiated
CTSB	1.47771e-74	-0.46338	0.51	0.631	2.56886e-70	Differentiated
HES6	6.98947e-74	0.260707	0.393	0.254	1.21505e-69	Differentiated
NRP2	1.61746e-73	-0.328203	0.208	0.356	2.81179e-69	Differentiated
KIF20B	1.90023e-73	-0.253365	0.323	0.469	3.30337e-69	Differentiated
MMP14	2.47869e-73	-0.266263	0.147	0.287	4.30895e-69	Differentiated
EMP3	2.97905e-73	-0.252626	0.706	0.799	5.17878e-69	Differentiated
SGO2	1.19463e-71	-0.34644	0.295	0.43	2.07675e-67	Differentiated
CENPE	3.86894e-71	-0.338685	0.207	0.349	6.72576e-67	Differentiated
FBL	6.35468e-71	-0.27636	0.907	0.954	1.1047e-66	Differentiated
KIF14	8.50941e-71	-0.252599	0.136	0.272	1.47928e-66	Differentiated
PDE4DIP	1.77516e-70	0.300264	0.316	0.202	3.08594e-66	Differentiated
RHOC	2.30726e-70	-0.290095	0.742	0.817	4.01094e-66	Differentiated
CTHRC1	3.2236e-70	-0.382553	0.756	0.809	5.60391e-66	Differentiated
FRZB	4.35629e-70	-0.294071	0.03	0.137	7.57297e-66	Differentiated
SQSTM1	3.56628e-68	-0.346709	0.685	0.76	6.19961e-64	Differentiated
ID1	1.78495e-67	-0.518538	0.353	0.486	3.10295e-63	Differentiated
CCNB2	2.38486e-67	-0.311963	0.308	0.443	4.14585e-63	Differentiated
CDCA8	3.21849e-67	-0.256066	0.162	0.296	5.59501e-63	Differentiated
ANLN	9.99779e-67	-0.267648	0.314	0.45	1.73802e-62	Differentiated
PRR11	2.06486e-66	-0.330092	0.427	0.545	3.58955e-62	Differentiated
EMC10	2.10137e-66	0.264366	0.648	0.55	3.65303e-62	Differentiated
APLP2	2.31043e-66	-0.310805	0.723	0.789	4.01646e-62	Differentiated
NCK2	2.48074e-66	0.251987	0.532	0.407	4.31252e-62	Differentiated
DBF4	2.56152e-66	-0.261172	0.486	0.606	4.45294e-62	Differentiated
RRM2	9.33629e-66	-0.306273	0.419	0.561	1.62302e-61	Differentiated
SCX	1.2136e-65	0.327287	0.438	0.309	2.10972e-61	Differentiated
KRT18	1.77011e-65	-0.428642	0.217	0.356	3.07715e-61	Differentiated
COL18A1	2.64431e-65	-0.575535	0.397	0.502	4.59686e-61	Differentiated
NPW	4.28815e-65	-0.530453	0.089	0.206	7.45451e-61	Differentiated
CDC42EP3	4.80467e-65	0.270494	0.522	0.392	8.35244e-61	Differentiated
BCHE	1.03858e-64	0.299777	0.625	0.502	1.80547e-60	Differentiated
CXCL8	1.54625e-64	-0.443584	0.077	0.194	2.68801e-60	Differentiated
ATAD2	3.89593e-64	-0.256811	0.542	0.668	6.77268e-60	Differentiated
FZD8	5.36647e-64	-0.259827	0.148	0.278	9.32908e-60	Differentiated
RARRES2	2.73538e-63	-0.320612	0.241	0.377	4.75518e-59	Differentiated
ACTA2	2.74035e-63	0.456814	0.537	0.435	4.76383e-59	Differentiated
DUT	4.09738e-63	-0.324893	0.715	0.773	7.12289e-59	Differentiated
PSMD8	7.29279e-62	-0.256174	0.978	0.989	1.26778e-57	Differentiated
DNAJA1	1.6556e-60	-0.260192	0.914	0.94	2.87809e-56	Differentiated
RPS4Y1	2.10829e-60	0.525355	0.185	0.095	3.66505e-56	Differentiated
H2AZ1	5.24836e-60	-0.266465	0.975	0.991	9.12376e-56	Differentiated
BIRC5	2.57448e-59	-0.313211	0.551	0.658	4.47548e-55	Differentiated
TENT5A	4.05018e-59	-0.250009	0.062	0.168	7.04083e-55	Differentiated
KPNA2	2.5459e-58	-0.456666	0.782	0.811	4.42579e-54	Differentiated
GDF15	3.00191e-58	-0.658735	0.365	0.482	5.21852e-54	Differentiated
H1-2	1.36666e-57	-0.377428	0.296	0.425	2.37579e-53	Differentiated
GPC3	9.67606e-57	-0.27337	0.358	0.484	1.68209e-52	Differentiated
WWTR1	2.14684e-56	0.273085	0.83	0.746	3.73207e-52	Differentiated
SIRT2	2.78629e-56	0.256492	0.554	0.454	4.84369e-52	Differentiated
S100A2	5.33731e-56	0.27709	0.161	0.08	9.27838e-52	Differentiated
FAM210B	6.17926e-56	0.280108	0.588	0.476	1.0742e-51	Differentiated
TFPI	1.14746e-55	-0.353077	0.594	0.659	1.99474e-51	Differentiated
RBP1	1.14904e-55	0.325257	0.922	0.89	1.99749e-51	Differentiated
APOD	9.47079e-54	-0.298221	0.062	0.16	1.6464e-49	Differentiated
DCBLD2	1.3063e-53	-0.266736	0.321	0.443	2.27088e-49	Differentiated
PDLIM4	5.14022e-53	0.282259	0.466	0.366	8.93575e-49	Differentiated
H4C3	4.21772e-50	-0.468793	0.898	0.916	7.33209e-46	Differentiated
ALDH1A3	3.61992e-48	-0.313926	0.155	0.267	6.29286e-44	Differentiated
SELENOP	9.08792e-48	-0.293197	0.139	0.246	1.57984e-43	Differentiated
NPY	2.15114e-47	0.437502	0.191	0.11	3.73954e-43	Differentiated
MGST1	1.35866e-46	-0.251085	0.329	0.442	2.36189e-42	Differentiated
PPP1R14A	1.67442e-46	-0.320707	0.102	0.198	2.91082e-42	Differentiated
ANKRD1	1.4438e-45	0.35756	0.116	0.055	2.50991e-41	Differentiated
LAMC1	4.51149e-43	-0.36261	0.637	0.713	7.84278e-39	Differentiated
KISS1	1.65623e-42	0.412887	0.164	0.088	2.87919e-38	Differentiated
NNMT	1.22493e-39	0.488063	0.46	0.362	2.12941e-35	Differentiated
ATF5	3.05486e-38	-0.269294	0.545	0.636	5.31057e-34	Differentiated
DHRS2	7.30847e-38	-0.57323	0.027	0.092	1.2705e-33	Differentiated
AIG1	8.05482e-38	0.282872	0.497	0.417	1.40025e-33	Differentiated
PTTG1	1.95362e-37	-0.349473	0.591	0.656	3.39617e-33	Differentiated
COTL1	4.86536e-37	-0.311343	0.439	0.544	8.45794e-33	Differentiated
MGP	4.10521e-36	-0.339967	0.015	0.072	7.13649e-32	Differentiated
CAV1	3.49529e-35	-0.429611	0.249	0.35	6.07622e-31	Differentiated
MSC	7.37562e-32	-0.53593	0.491	0.552	1.28218e-27	Differentiated
S100A13	1.50765e-30	0.394534	0.787	0.785	2.62089e-26	Differentiated
PLAT	1.61541e-29	-0.301692	0.239	0.323	2.80822e-25	Differentiated
LRP6	2.91938e-27	-0.427745	0.373	0.455	5.07505e-23	Differentiated
ARL6IP1	4.94673e-27	-0.389457	0.624	0.646	8.5994e-23	Differentiated
TUBB6	1.98436e-26	0.252526	0.633	0.58	3.44961e-22	Differentiated
IFITM3	1.5754e-22	-0.341281	0.954	0.967	2.73868e-18	Differentiated
CCN2	4.40374e-19	-0.538418	0.265	0.334	7.65546e-15	Differentiated
MT2A	5.20958e-18	-0.828301	0.661	0.669	9.05633e-14	Differentiated
EDN3	3.04888e-17	-0.305052	0.32	0.376	5.30017e-13	Differentiated
SDF2L1	1.59554e-13	-0.283685	0.636	0.685	2.77368e-09	Differentiated
RPS16	1.50866e-12	-0.277815	1	1	2.62266e-08	Differentiated
SPARC	2.96403e-11	-0.295337	0.975	0.972	5.15267e-07	Differentiated
AURKA	4.07312e-11	-0.302512	0.357	0.385	7.08071e-07	Differentiated
VMO1	5.62987e-10	0.313446	0.448	0.395	9.78696e-06	Differentiated
