# Supplementary material for: Single-cell profiling of alveolar rhabdomyosarcoma reveals RAS pathway inhibitors as cell-fate hijackers with therapeutic relevance
Source: Sci Adv. 2023 Feb 8;9(6):eade9238. doi: 10.1126/sciadv.ade9238 (PMC9908029; doi:10.1126/sciadv.ade9238)
Supplement: Supplementary file 2 — Tables S1 to S10 [file sciadv.ade9238_data_files_s1_to_s10.zip › sciadv.ade9238_data_file_s3.xlsx]

## Sheet: De Micheli et al. 2020
Table S3. Markers identified in previously published scRNAseq datasets of skeletal muscles (De Micheli et al., Cell Rep., 2020)
Quiescent MuSCs (Qu)	Cycling progenitors (Cy)	Committed progenitors (Co)
CHODL	STMN1*2	SPG21
CEBPB	HMGB2*2	IFFO1
BTG2	H2AFZ	JAM3*3
CRLF1	BIRC5*2	NEB*3
GPX3	CENPA*2	CDKN1C*3
JUND	TUBA1B*2	ARPP21*3
FOSB	CKS2*2	SVBP
EGR1	RRM2	S100A16
NPPC	RAN	ACTA2*3
MAFF	DUT	OLFML2B
DNAJB1	CKS1B	ACTC1*3
NR4A1	HMGN2	TNNT2*3
JUNB	HMGB1	TPM2*3
ZFP36	UBE2C	TMEM8C
PPP1R15A*1	TUBB5	MYL4*3
HSPA1A	CCNB2*2	SLC29A1
KLF4	CDK1*	TTN*3
FOS	TOP2A*2	GM7325
CXCL1*1	TK1	TNNI1*3
ERRFI1*1	CDC20*2	CKB*3
MEG3	CENPF*2	CHRNA1*3
MT1	SMC4*2	MYOG*3
ID3	2700094K13RIK	C1QTNF3
JUN		TMSB4X
SDC4		SPP1
PAX7
1Marker genes of RMS MuSC-like 2Marker genes of RMS cycling progenitors 3Marker genes of RMS differentiated cells *, common expression in RMS cluster

## Sheet: Oprescu et al. 2020
Table S3. Markers identified in previously published scRNAseq datasets of skeletal muscles (Oprescu et al., iScience, 2020)
Quiescent MuSCs (Qsc)	Activated MuSCs (Asc)	Immunomyoblasts (Imb)	Dividing MuSCs (Div)	Committed MuSCs (Com)	Differentiated (Dif)
Jund*1	Fcerg1	Mest*1	Top2a*2	Tmem8c	Myh3*3
Btg2	C1qc	Islr*1	Mki67*2	Myog*3	Tnni1*3
Nppc	Ctss	Capn6	Cenpf*2	Gm7352	Myl4*3
Hspa1b	Tyrobp	Col1a2	Hist1h1b	Ttn*3	Acta1
Atf3	C1qa	Plagl1*1	2810417H13Rik	Tnnt2*3	Myl1*3
Fosb	C1qb	Crip1	Prc1*2	Neb*3	Tnnt3*3
Hspa1a	Lyz2	Itm2a	Stmn1*2	Actc1*3	Mylpf*3
Fos	Ctsb*1	Mgp*1	Smc4*2	Spg21
Meg3	Cd74	Igfbp5*1	Hmgb2*2	Cdkn1c*3
Jun	Apoe	Spp1	Ube2c*2	Acta2*3
1Marker genes of RMS MuSC-like 2Marker genes of RMS cycling progenitors 3Marker genes of RMS differentiated cells *, common expression in RMS cluster
