# Supplementary material for: Single-cell profiling of alveolar rhabdomyosarcoma reveals RAS pathway inhibitors as cell-fate hijackers with therapeutic relevance
Source: Sci Adv. 2023 Feb 8;9(6):eade9238. doi: 10.1126/sciadv.ade9238 (PMC9908029; doi:10.1126/sciadv.ade9238)
Supplement: Supplementary file 2 — Tables S1 to S10 [file sciadv.ade9238_data_files_s1_to_s10.zip › sciadv.ade9238_data_file_s7.xlsx]

## Sheet: Tram-Regor subcutaneous
Table S7. Tumor growth of PDX mice injected with aRMS-1 (IC-pPDX-104) cells subcutaneously and treated with trametinib-regorafenib.
Mouse ID	Treatment group	Time on treatment, days	Tumor volume, mm3	Change in tumor volume, %
4	Vehicle	1	84	0
4	Vehicle	3	160	90.4762
4	Vehicle	5	299	255.952
4	Vehicle	8	412	390.476
4	Vehicle	10	729	767.857
4	Vehicle	12	810	864.286
8	Vehicle	1	45	0
8	Vehicle	3	76	68.8889
8	Vehicle	5	74	64.4444
8	Vehicle	8	104	131.111
8	Vehicle	10	160	255.556
8	Vehicle	12	180	300
9	Vehicle	1	102	0
9	Vehicle	3	165	61.7647
9	Vehicle	5	201	97.0588
9	Vehicle	8	275	169.608
9	Vehicle	10	341	234.314
9	Vehicle	12	523	412.745
17	Vehicle	1	144	0
17	Vehicle	3	212	47.2222
17	Vehicle	5	289	100.694
17	Vehicle	8	296	105.556
17	Vehicle	10	453	214.583
17	Vehicle	12	583	304.861
21	Vehicle	1	180	0
21	Vehicle	3	341	89.4444
21	Vehicle	5	430	138.889
21	Vehicle	8	796	342.222
21	Vehicle	10	1022	467.778
21	Vehicle	12	1436	697.778
22	Vehicle	1	382	0
22	Vehicle	3	468	22.5131
22	Vehicle	5	789	106.545
22	Vehicle	8	982	157.068
22	Vehicle	10	1385	262.565
22	Vehicle	12	1541	303.403
2	Trametinib	1	84	0
2	Trametinib	3	109	29.7619
2	Trametinib	5	117	39.2857
2	Trametinib	8	43	-48.8095
2	Trametinib	10	10	-88.0952
2	Trametinib	12	0	-100
3*	Trametinib	1	117	0
3*	Trametinib	3	180	53.8462
3*	Trametinib	5	153	30.7692
3*	Trametinib	8	65	-44.4444
12	Trametinib	1	155	0
12	Trametinib	3	255	64.5161
12	Trametinib	5	282	81.9355
12	Trametinib	8	268	72.9032
12	Trametinib	10	285	83.871
12	Trametinib	12	285	83.871
13	Trametinib	1	177	0
13	Trametinib	3	233	31.6384
13	Trametinib	5	248	40.113
13	Trametinib	8	206	16.3842
13	Trametinib	10	193	9.03955
13	Trametinib	12	169	-4.51977
16	Trametinib	1	29	0
16	Trametinib	3	51	75.8621
16	Trametinib	5	51	75.8621
16	Trametinib	8	43	48.2759
16	Trametinib	10	19	-34.4828
16	Trametinib	12	19	-34.4828
20	Trametinib	1	382	0
20	Trametinib	3	478	25.1309
20	Trametinib	5	606	58.6387
20	Trametinib	8	606	58.6387
20	Trametinib	10	665	74.0838
20	Trametinib	12	635	66.2304
5	Regorafenib	1	162	0
5	Regorafenib	3	195	20.3704
5	Regorafenib	5	221	36.4198
5	Regorafenib	8	265	63.5802
5	Regorafenib	10	523	222.84
5	Regorafenib	12	403	148.765
6	Regorafenib	1	303	0
6	Regorafenib	3	478	57.7558
6	Regorafenib	5	458	51.1551
6	Regorafenib	8	697	130.033
6	Regorafenib	10	796	162.706
6	Regorafenib	12	1365	350.495
10	Regorafenib	1	100	0
10	Regorafenib	3	146	46
10	Regorafenib	5	190	90
10	Regorafenib	8	303	203
10	Regorafenib	10	341	241
10	Regorafenib	12	665	565
14	Regorafenib	1	52	0
14	Regorafenib	3	81	55.7692
14	Regorafenib	5	115	121.154
14	Regorafenib	8	123	136.538
14	Regorafenib	10	144	176.923
14	Regorafenib	12	221	325
15	Regorafenib	1	129	0
15	Regorafenib	3	204	58.1395
15	Regorafenib	5	218	68.9922
15	Regorafenib	8	268	107.752
15	Regorafenib	10	382	196.124
15	Regorafenib	12	473	266.667
22	Regorafenib	1	193	0
22	Regorafenib	3	329	70.4663
22	Regorafenib	5	518	168.394
22	Regorafenib	8	635	229.016
22	Regorafenib	10	729	277.72
22	Regorafenib	12	1064	451.295
1*	Trametinib + Regorafenib	1	106	0
1*	Trametinib + Regorafenib	3	156	47.1698
1*	Trametinib + Regorafenib	5	110	3.77358
1*	Trametinib + Regorafenib	8	45	-57.5472
7#	Trametinib + Regorafenib	1	167	0
7#	Trametinib + Regorafenib	3	201	20.3593
7#	Trametinib + Regorafenib	5	129	-22.7545
11	Trametinib + Regorafenib	1	215	0
11	Trametinib + Regorafenib	3	275	27.907
11	Trametinib + Regorafenib	5	268	24.6512
11	Trametinib + Regorafenib	8	303	40.9302
11	Trametinib + Regorafenib	10	382	77.6744
11	Trametinib + Regorafenib	12	403	87.4419
18	Trametinib + Regorafenib	1	142	0
18	Trametinib + Regorafenib	3	162	14.0845
18	Trametinib + Regorafenib	5	167	17.6056
18	Trametinib + Regorafenib	8	133	-6.33803
18	Trametinib + Regorafenib	10	65	-54.2254
18	Trametinib + Regorafenib	12	65	-54.2254
19#	Trametinib + Regorafenib	1	230	0
19#	Trametinib + Regorafenib	3	258	12.1739
19#	Trametinib + Regorafenib	5	206	-10.4348
24	Trametinib + Regorafenib	1	75	0
24	Trametinib + Regorafenib	3	68	-9.33333
24	Trametinib + Regorafenib	5	42	-44
24	Trametinib + Regorafenib	8	14	-81.3333
24	Trametinib + Regorafenib	10	14	-81.3333
24	Trametinib + Regorafenib	12	14	-81.3333
*mouse was euthanized at day 8 because of severe toxicity
#mouse was euthanized at day 5 because of severe toxicity

## Sheet: Tram-Regor orthotopic 
Table S7. qRT-PCR of myogenic markers from aRMS-1 (IC-pPDX-104) tumors treated with trametinib+regorafenib.
Mouse ID	Treatment group	Gene	Mean Ct	Mean GAPDH Ct	ΔCt	ΔΔCt = ΔCt-ΔCt (mean vehicle)	Log2 fold change
1	Vehicle	MYOD1	23.9143	17.1205	6.79379	-0.136835	0.136835
2	Vehicle	MYOD1	24.5116	17.953	6.55866	-0.371956	0.371956
3	Vehicle	MYOD1	24.9035	17.4641	7.43941	0.50879	-0.50879
4	Trametinib	MYOD1	24.3959	17.6288	6.76712	-0.163498	0.163498
5	Trametinib	MYOD1	24.5981	17.5411	7.05692	0.126299	-0.126299
6	Trametinib	MYOD1	26.1117	19.1078	7.00394	0.0733164	-0.0733164
7	Regorafenib	MYOD1	24.6196	17.2492	7.3704	0.439778	-0.439778
8	Regorafenib	MYOD1	24.7392	17.3945	7.34469	0.414066	-0.414066
9	Regorafenib	MYOD1	25.2463	17.5931	7.65314	0.722522	-0.722522
10	Trametinib + Regorafenib	MYOD1	24.7821	17.8955	6.88656	-0.0440629	0.0440629
11	Trametinib + Regorafenib	MYOD1	24.697	18.4506	6.24637	-0.684255	0.684255
12	Trametinib + Regorafenib	MYOD1	24.8187	18.2109	6.60778	-0.322841	0.322841
1	Vehicle	MYOG	20.1362	17.1205	3.01561	0.114783	-0.114783
2	Vehicle	MYOG	20.8007	17.953	2.84772	-0.0531141	0.0531141
3	Vehicle	MYOG	20.3033	17.4641	2.83916	-0.0616691	0.0616691
4	Trametinib	MYOG	19.6848	17.6288	2.05598	-0.844854	0.844854
5	Trametinib	MYOG	18.9517	17.5411	1.41053	-1.4903	1.4903
6	Trametinib	MYOG	21.4215	19.1078	2.31368	-0.587151	0.587151
7	Regorafenib	MYOG	20.4705	17.2492	3.22134	0.320509	-0.320509
8	Regorafenib	MYOG	20.591	17.3945	3.19646	0.295633	-0.295633
9	Regorafenib	MYOG	20.724	17.5931	3.13084	0.230008	-0.230008
10	Trametinib + Regorafenib	MYOG	19.5535	17.8955	1.65805	-1.24278	1.24278
11	Trametinib + Regorafenib	MYOG	20.018	18.4506	1.56744	-1.33339	1.33339
12	Trametinib + Regorafenib	MYOG	19.6955	18.2109	1.48461	-1.41622	1.41622
1	Vehicle	MYH3	28.2799	17.1205	11.1593	-0.389786	0.389786
2	Vehicle	MYH3	28.3748	17.953	10.4219	-1.12726	1.12726
3	Vehicle	MYH3	30.5303	17.4641	13.0662	1.51704	-1.51704
4	Trametinib	MYH3	27.5421	17.6288	9.91324	-1.63587	1.63587
5	Trametinib	MYH3	26.3474	17.5411	8.80622	-2.74289	2.74289
6	Trametinib	MYH3	28.0058	19.1078	8.89803	-2.65108	2.65108
7	Regorafenib	MYH3	30.7999	17.2492	13.5507	2.0016	-2.0016
8	Regorafenib	MYH3	31.1841	17.3945	13.7896	2.24052	-2.24052
9	Regorafenib	MYH3	30.756	17.5931	13.1629	1.61377	-1.61377
10	Trametinib + Regorafenib	MYH3	26.944	17.8955	9.04847	-2.50064	2.50064
11	Trametinib + Regorafenib	MYH3	26.6139	18.4506	8.16327	-3.38585	3.38585
12	Trametinib + Regorafenib	MYH3	26.5279	18.2109	8.31703	-3.23208	3.23208

## Sheet: Tram-Dabr orthotopic
Table S7. qRT-PCR of myogenic markers from aRMS-1 (IC-pPDX-104) tumors treated with trametinib+dabrafenib.
Mouse ID	Treatment group	Gene	Mean Ct	Mean GAPDH Ct	ΔCt	ΔΔCt = ΔCt-ΔCt (mean vehicle)	Log2 fold change
1	Vehicle	MYOD1	20.4024	16.3417	4.06067	-0.0632772	0.0632772
2	Vehicle	MYOD1	23.1629	19.1401	4.0228	-0.101151	0.101151
3	Vehicle	MYOD1	22.4061	17.892	4.51406	0.390108	-0.390108
4	Vehicle	MYOD1	20.0393	16.141	3.89827	-0.225681	0.225681
6	Trametinib	MYOD1	22.3457	18.1756	4.17014	0.0461918	-0.0461918
7	Trametinib	MYOD1	20.687	16.5354	4.15159	0.0276388	-0.0276388
8	Trametinib	MYOD1	19.6038	15.054	4.54975	0.425799	-0.425799
9	Dabrafenib	MYOD1	21.4115	17.2019	4.20959	0.0856408	-0.0856408
11	Dabrafenib	MYOD1	20.3706	16.4474	3.92317	-0.200777	0.200777
15	Trametinib + Dabrafenib	MYOD1	20.4744	16.4996	3.97474	-0.149209	0.149209
16	Trametinib + Dabrafenib	MYOD1	21.7893	18.0143	3.775	-0.348945	0.348945
17	Trametinib + Dabrafenib	MYOD1	19.8601	15.9942	3.86591	-0.258041	0.258041
1	Vehicle	MYOG	19.372	16.3417	3.03035	0.293066	-0.293066
2	Vehicle	MYOG	21.62	19.1401	2.47994	-0.257345	0.257345
3	Vehicle	MYOG	20.6555	17.892	2.76342	0.0261345	-0.0261345
4	Vehicle	MYOG	18.8164	16.141	2.67543	-0.0618558	0.0618558
6	Trametinib	MYOG	19.5737	18.1756	1.39809	-1.33919	1.33919
7	Trametinib	MYOG	18.9987	16.5354	2.46328	-0.274008	0.274008
8	Trametinib	MYOG	17.5952	15.054	2.54117	-0.196116	0.196116
9	Dabrafenib	MYOG	20.098	17.2019	2.89613	0.158846	-0.158846
11	Dabrafenib	MYOG	19.6686	16.4474	3.22118	0.483893	-0.483893
15	Trametinib + Dabrafenib	MYOG	18.6531	16.4996	2.1535	-0.583782	0.583782
16	Trametinib + Dabrafenib	MYOG	20.2094	18.0143	2.19509	-0.542194	0.542194
17	Trametinib + Dabrafenib	MYOG	18.4987	15.9942	2.50451	-0.232774	0.232774
1	Vehicle	MYH3	29.4054	16.3417	13.0637	0.533423	-0.533423
2	Vehicle	MYH3	30.9501	19.1401	11.81	-0.720321	0.720321
3	Vehicle	MYH3	30.6792	17.892	12.7871	0.256822	-0.256822
4	Vehicle	MYH3	28.6014	16.141	12.4604	-0.0699246	0.0699246
6	Trametinib	MYH3	29.3257	18.1756	11.1502	-1.38015	1.38015
7	Trametinib	MYH3	27.9448	16.5354	11.4094	-1.12094	1.12094
8	Trametinib	MYH3	27.2525	15.054	12.1984	-0.33187	0.33187
9	Dabrafenib	MYH3	30.3749	17.2019	13.173	0.642697	-0.642697
11	Dabrafenib	MYH3	28.5233	16.4474	12.0759	-0.454431	0.454431
15	Trametinib + Dabrafenib	MYH3	27.3108	16.4996	10.8112	-1.71911	1.71911
16	Trametinib + Dabrafenib	MYH3	29.0285	18.0143	11.0142	-1.51606	1.51606
17	Trametinib + Dabrafenib	MYH3	27.0421	15.9942	11.0479	-1.48238	1.48238
