# Supplementary material for: Single-cell profiling of alveolar rhabdomyosarcoma reveals RAS pathway inhibitors as cell-fate hijackers with therapeutic relevance
Source: Sci Adv. 2023 Feb 8;9(6):eade9238. doi: 10.1126/sciadv.ade9238 (PMC9908029; doi:10.1126/sciadv.ade9238)
Supplement: Supplementary file 2 — Tables S1 to S10 [file sciadv.ade9238_data_files_s1_to_s10.zip › sciadv.ade9238_data_file_s8.xlsx]

## Sheet: Sheet1
Table S8. Drug doses used for in vivo experiment in relation to the maximum tolerated doses in humans.
Drug	Maximum tolerated dose (MTD) humans, mg/kg daily	Equivalent mouse dose (EMD)1, mg/kg daily	Dose used, mg/kg daily	Converted dose*, mg/kg daily	Fold change to MTD
Regorafenib	1602	65.6	15	10.7	0.2
Trametinib	33	1.23	5	3.6	2.9
Dabrafenib	3004	123	15	10.7	0.1
1EMDs were calculated according to Nair AB, Jacob S., J Basic Clin Pharm, 2016 assuming an average child weight of 30 kg.
2According to: Weekes C et al., Int J Cancer, 2019.
3According to: Infante JR et al., Lancet Oncol, 2012.
4According to: McGettigan S., J Adv Pract Oncol, 2014.
*Conversion factor of 5/7, as treatment was applied 5/7 days.
