# Supplementary material for: Single-cell profiling of alveolar rhabdomyosarcoma reveals RAS pathway inhibitors as cell-fate hijackers with therapeutic relevance
Source: Sci Adv. 2023 Feb 8;9(6):eade9238. doi: 10.1126/sciadv.ade9238 (PMC9908029; doi:10.1126/sciadv.ade9238)
Supplement: Supplementary file 2 — Tables S1 to S10 [file sciadv.ade9238_data_files_s1_to_s10.zip › sciadv.ade9238_data_file_s9.xlsx]

## Sheet: PDX information
Table S9. PDX information.
PDX	Alternative name	Medium	bFGF/EGF	Passage # scRNAseq	Passage #CyTOF
aRMS-1	IC-pPDX-104	Advanced DMEM/F12	+	2	5
aRMS-2	IC-pPDX-29	Neurobasal	+	6	10
aRMS-3	IC-pPDX-35	Neurobasal	+	1
aRMS-4	SJRHB013759_X1 (Mast118)	Neurobasal	+	7
aRMS-5	Berlin 13304	Neurobasal	+	14
aRMS-6	RMS-ZH-003	Neurobasal	+		9
aRMS-7	Berlin 11410	Neurobasal	+
aRMS-8	Berlin 14419	Neurobasal	+		4
aRMS-9	Berlin 10752	Neurobasal	+		5
aRMS-10	RMS-Wi-001B	Advanced DMEM/F12	+
aRMS-11	SJRHB010463_X16 (Mast60)	Neurobasal	-
aRMS-12	Berlin 12181	Neurobasal	-
eRMS-1.1	SJRHB011_Y (Rh70)	Neurobasal	-	5	8
eRMS-1.2	SJRHB011_X (Rh73)	Neurobasal	-	2	8
eRMS-2.1	SJRHB012_X (Rh71)	Neurobasal	-	4	3
eRMS-2.2	SJRHB012_Y (Rh74)	Neurobasal	-	3
eRMS-2.3	SJRHB012_Z (Rh75)	Neurobasal	-
eRMS-3.1	SJRHB13758_X1 (Mast111)	Neurobasal	+
eRMS-3.2	SJRHB13758_X2 (Mast139)	Neurobasal	+	4
eRMS-4	IC-pPDX-82	Neurobasal	-	1	0
eRMS-8.1	Berlin 13454	Neurobasal	-	5
eRMS-8.2	Berlin 13870	Neurobasal	-	2	1
eRMS-8.3	Berlin 13933	Neurobasal	-	4	7
M, male; F, female; NA, not available

## Sheet: Totalseq hashtag antibodies
Table S9. Hashtag antibody sequences used for multiplexing.
Sample	Hashtag	Barcode sequence	Sequencing run
KFR	TotalseqTM-B0251 hashtag 1	GTCAACTCTTTAGCG	X
Rh4	TotalseqTM-B0252 hashtag 2	TGATGGCCTATTGGG
RMS	TotalseqTM-B0253 hashtag 3	TTCCGCCTCTCTTTG
aRMS-1	TotalseqTM-B0251 hashtag 1	GTCAACTCTTTAGCG	X
aRMS-2	TotalseqTM-B0252 hashtag 2	TGATGGCCTATTGGG
aRMS-3	TotalseqTM-B0253 hashtag 3	TTCCGCCTCTCTTTG
aRMS-4	TotalseqTM-B0251 hashtag 1	GTCAACTCTTTAGCG	X
aRMS-5	TotalseqTM-B0253 hashtag 3	TTCCGCCTCTCTTTG
eRMS-1.1	TotalseqTM-B0253 hashtag 3	TTCCGCCTCTCTTTG	X
eRMS-1.2	TotalseqTM-B0251 hashtag 1	GTCAACTCTTTAGCG
eRMS-4	TotalseqTM-B0253 hashtag 3	TTCCGCCTCTCTTTG
eRMS-2.1	TotalseqTM-B0253 hashtag 3	TTCCGCCTCTCTTTG	X
eRMS-2.2	TotalseqTM-B0251 hashtag 1	GTCAACTCTTTAGCG
eRMS-3.2	TotalseqTM-B0253 hashtag 3	TTCCGCCTCTCTTTG
eRMS-8.1	TotalseqTM-B0253 hashtag 3	TTCCGCCTCTCTTTG	X
eRMS-8.2	TotalseqTM-B0251 hashtag 1	GTCAACTCTTTAGCG
eRMS-8.3	TotalseqTM-B0253 hashtag 3	TTCCGCCTCTCTTTG
Rh4 shSCR no DOX	TotalSeq™-B0251 Hashtag 1	GTCAACTCTTTAGCG	X
Rh4 shSCR with DOX	TotalSeq™-B0252 Hashtag 2	TGATGGCCTATTGGG
Rh4 shP3F1 no DOX	TotalSeq™-B0253 Hashtag 3	TTCCGCCTCTCTTTG
Rh4 shP3F1 no DOX	TotalSeq™-B 0254 Hashtag 4	AGTAAGTTCAGCGTA
KFR shSCR no DOX	TotalSeq™-B 0255 Hashtag 5	AAGTATCGTTTCGCA
KFR shSCR with DOX	TotalSeq™-B 0258 Hashtag 8	CTCCTCTGCAATTAC
KFR shP3F1 no DOX	TotalSeq™-B 0257 Hashtag 7	TGTCTTTCCTGCCAG
KFR shP3F1 no DOX	TotalSeq™-B 0256 Hashtag 6	GGTTGCCAGATGTCA
X, samples were pooled together in the same 10X run.
