# Supplementary material for: Single-cell profiling of alveolar rhabdomyosarcoma reveals RAS pathway inhibitors as cell-fate hijackers with therapeutic relevance
Source: Sci Adv. 2023 Feb 8;9(6):eade9238. doi: 10.1126/sciadv.ade9238 (PMC9908029; doi:10.1126/sciadv.ade9238)
Supplement: Supplementary file 2 — Tables S1 to S10 [file sciadv.ade9238_data_files_s1_to_s10.zip › sciadv.ade9238_data_file_s10.xlsx]

## Sheet: Integration aRMS
Table S10. Integration of aRMS scRNAseq and snRNAseq datasets.
ID	Reference	Model	scRNAseq/snRNAseq	Sex	Age	RMS subtype	Site	Status	Location	Tumor treatment	Hospital of origin
Rh4	Danielli et al.	Cell line	scRNAseq	F	7	aRMS (PAX3::FOXO1)	Metastatic	Recurrent	Lung	NA	NA
KFR	Danielli et al.	Cell line	scRNAseq	F	13	aRMS (PAX3::FOXO1)	NA	NA	NA	NA	NA
RMS	Danielli et al.	Cell line	scRNAseq	NA	4	aRMS (PAX3::FOXO1)	NA	NA	NA	NA	NA
aRMS-1	Danielli et al.	Primary culture	scRNAseq	F	7	aRMS (PAX3::FOXO1)	Primary	Recurrent	Tibia	Yes	Paris
aRMS-2	Danielli et al.	Primary culture	scRNAseq	F	14	aRMS (PAX3::FOXO1)	Primary	Recurrent	Paravertebral	Yes	Paris
aRMS-3	Danielli et al.	Primary culture	scRNAseq	M	13	aRMS (PAX3::FOXO1)	Metastatic	Recurrent	mediastinum	Yes	Paris
aRMS-4	Danielli et al.	Primary culture	scRNAseq	M	18	aRMS (PAX3::FOXO1)	Metastatic	Recurrent	Inguinal	No	St. Jude
aRMS-5	Danielli et al.	Primary culture	scRNAseq	NA	NA	aRMS (PAX3::FOXO1)	NA	NA	NA	NA	Berlin
SJRHB010468_X1	Patel et al. Dev. Biol. 2022	O-PDX	scRNAseq	M	13 mo	aRMS (PAX7::FOXO1)	Primary	Diagnosis	Thigh (thigh)	Yes	St. Jude
SJRHB013757_X1	Patel et al. Dev. Biol. 2022	O-PDX	scRNAseq	F	3	aRMS (PAX7::FOXO1)	Primary	Diagnosis	Calf (calf)	Yes	St. Jude
SJRHB013759_X14	Patel et al. Dev. Biol. 2022	O-PDX	scRNAseq	M	19	aRMS (PAX3::FOXO1)	Metastasis	Recurrence	Pelvis (chest)	Yes	St. Jude
SJRHB013759_X15	Patel et al. Dev. Biol. 2022	O-PDX	scRNAseq	M	19	aRMS (PAX3::FOXO1)	Metastasis	Recurrence	Pelvis (omentum)	Yes	St. Jude
SJRHB046156_X1	Patel et al. Dev. Biol. 2022	O-PDX	scRNAseq	F	16	aRMS (PAX7::FOXO1)	Metastasis	Recurrence	Forearm (breast)	No	St. Jude
SJRHB010468_D1	Patel et al. Dev. Biol. 2022	Patient	snRNAseq	M	13 mo	aRMS (PAX7::FOXO1)	Primary	Diagnosis	Thigh (thigh)	Yes	St. Jude
SJRHB013757_D2	Patel et al. Dev. Biol. 2022	Patient	snRNAseq	F	3	aRMS (PAX7::FOXO1)	Primary	Diagnosis	Calf (calf)	Yes	St. Jude
SJRHB013759_A1	Patel et al. Dev. Biol. 2022	Patient	snRNAseq	M	19	aRMS (PAX3::FOXO1)	Metastasis	Recurrence	Pelvis (chest)	Yes	St. Jude
SJRHB013759_A2	Patel et al. Dev. Biol. 2022	Patient	snRNAseq	M	19	aRMS (PAX3::FOXO1)	Metastasis	Recurrence	Pelvis (omentum)	Yes	St. Jude
SJRHB046156_R1	Patel et al. Dev. Biol. 2022	Patient	snRNAseq	F	16	aRMS (PAX7::FOXO1)	Metastasis	Recurrence	Forearm (breast)	No	St. Jude
SJRHB031320_D1	Patel et al. Dev. Biol. 2022	Patient	scRNAseq	M	17	aRMS (PAX7::FOXO1)	Primary	Diagnosis	Abdominal wall (abdominal wall)	Yes	St. Jude
M, male; F, female; NA, not available; mo, months; scRNAseq, single-cell RNA sequencing; snRNAseq, single-nucleus RNA sequencing

## Sheet: Integration eRMS
Table S10. Integration of eRMS scRNAseq and snRNAseq datasets.
Name	ID	Reference	Model	scRNAseq/snRNAseq	Sex	Age	RMS subtype	Site	Status	Location	Tumor treatment	Hospital of origin
eRMS-1.2	eRMS-1.2	Danielli et al.	Primary culture	scRNAseq	M	5	eRMS	Primary	Recurrent	Neck	No	St. Jude
	SJRHB011_X	Patel et al. Dev. Biol. 2022	O-PDX	scRNAseq
	SJRHB011_D	Patel et al. Dev. Biol. 2022	Patient	snRNAseq
eRMS-2.2	eRMS-2.2	Danielli et al.	Primary culture	scRNAseq	M	18	eRMS	Primary	Recurrent	Prostate	Yes	St. Jude
	SJRHB012_Y	Patel et al. Dev. Biol. 2022	O-PDX	scRNAseq
eRMS-3.2	eRMS-3.2	Danielli et al.	Primary culture	scRNAseq	F	5	eRMS	Primary	Recurrent	Abdomen	Yes	St. Jude
	SJRHB013758_X2	Patel et al. Dev. Biol. 2022	O-PDX	scRNAseq
M, male; F, female; NA, not available; mo, months; scRNAseq, single-cell RNA sequencing; snRNAseq, single-nucleus RNA sequencing
